# Supplementary material for: (2-Amino-7-methyl-4-oxidopteridine-6-carboxyl­ato-κ3 O 4,N 5,O 6)(ethane-1,2-diamine-κ2 N,N′)(1H-imidazole-κN 3)nickel(II) dihydrate
Source: Acta Crystallogr Sect E Struct Rep Online. 2013 Mar 9;69(Pt 4):m193–4. doi: 10.1107/S1600536813005898 (PMC3629476; doi:10.1107/S1600536813005898)
Supplement: Supplementary file 1 [file e-69-0m193-sup1.cif]

##############################################################################
#                                                                            #
# This CIF contains the data in a paper accepted for publication in          #
# Acta Crystallographica Section E. It conforms to the requirements of       #
# Notes for Authors for Acta Crystallographica Section E, and has been       #
# peer reviewed under the auspices of the IUCr Commission on Journals.       #
#                                                                            #
# Full details of the Crystallographic Information File format               #
# are given in the paper "The Crystallographic Information File (CIF):       #
# a New Standard Archive File for Crystallography" by S. R. Hall, F. H.      #
# Allen and I. D. Brown [Acta Cryst. (1991), A47, 655-685].                  #
#                                                                            #
# The current version of the core CIF dictionary is obtainable from          #
# ftp://ftp.iucr.org/pub/cif_core.dic.                                       #
#                                                                            #
# Software is freely available for graphical display of the structure(s)     #
# in this CIF. For information consult the CIF software page                 #
# http://www.iucr.org/resources/cif/software.                                #
#                                                                            #
# This file may be used for bona fide research purposes within the           #
# scientific community so long as proper attribution is given to the journal # 
# article from which it was obtained.                                        #
#                                                                            #
##############################################################################
data_I
_audit_creation_method     CRYSTALS_ver_14.40
_chemical_name_systematic
;\
(2-Amino-7-methyl-4-oxidopteridine-6-carboxylato-\
\k^3^<i>O</i>^4^,<i>N</i>^5^,<i>O</i>^6^)(ethane-1,2-diamine-\
\k^2^<i>N</i>,<i>N</i>')(1<i>H</i>-imidazole-\k<i>N</i>^3^)nickel(II)
dihydrate
;
_chemical_formula_moiety     'C13 H17 N9 Ni O3, 2(H2 O)'
_chemical_formula_sum     'C13 H21 N9 Ni O5'
_chemical_formula_iupac     '[Ni (C8 H5 N5 O3) (C2 H8 N2) (C3 H4 N2)], 2H2 O'
_chemical_formula_weight     442.08
_chemical_melting_point     ?
_symmetry_cell_setting     orthorhombic
_symmetry_space_group_name_H-M     'P b c n '
_symmetry_space_group_name_Hall     '-P 2n 2ab'
loop_
    _symmetry_equiv_pos_as_xyz
    'x,y,z'
    '-x,-y,-z'
    '-x+1/2,y+1/2,z'
    'x+1/2,-y+1/2,-z'
    'x,-y,z+1/2'
    '-x,y,-z+1/2'
    '-x+1/2,-y+1/2,z+1/2'
    'x+1/2,y+1/2,-z+1/2'
_cell_length_a     13.484(2)
_cell_length_b     8.8741(15)
_cell_length_c     29.959(5)
_cell_angle_alpha     90
_cell_angle_beta     90
_cell_angle_gamma     90
_cell_volume     3584.9(10)
_cell_formula_units_Z     8
_cell_measurement_reflns_used     4231
_cell_measurement_theta_min     1.4
_cell_measurement_theta_max     28.3
_cell_measurement_temperature     293
_exptl_crystal_description     'plate'
_exptl_crystal_colour     'orange'
_exptl_crystal_size_max     0.24
_exptl_crystal_size_mid     0.24
_exptl_crystal_size_min     0.03
_exptl_crystal_density_diffrn     1.638
_exptl_crystal_F_000     1840
_exptl_absorpt_coefficient_mu     1.132
_exptl_absorpt_correction_type     multi-scan
_exptl_absorpt_process_details     '(SADABS; Sheldrick, 1996)'
_exptl_absorpt_correction_T_min     0.77
_exptl_absorpt_correction_T_max     0.97
_exptl_special_details
;
;
_diffrn_ambient_temperature     293
_diffrn_radiation_type     'Mo K\a'
_diffrn_radiation_wavelength     0.71073
_diffrn_radiation_monochromator     'graphite'
_diffrn_measurement_device_type     'Bruker Kappa APEXII CCD'
_diffrn_measurement_device     'Area'
_diffrn_measurement_method     '\f and \w scans'
_diffrn_reflns_number     19640
_diffrn_reflns_av_R_equivalents     0.030
_diffrn_reflns_theta_min     1.359
_diffrn_reflns_theta_max     28.300
_diffrn_reflns_theta_full     25.187
_diffrn_measured_fraction_theta_max     0.953
_diffrn_measured_fraction_theta_full     0.996
_diffrn_reflns_limit_h_min     -17
_diffrn_reflns_limit_h_max     17
_diffrn_reflns_limit_k_min     -11
_diffrn_reflns_limit_k_max     11
_diffrn_reflns_limit_l_min     -24
_diffrn_reflns_limit_l_max     38
_diffrn_standards_number     ?
_diffrn_standards_interval_count     ?
_diffrn_standards_interval_time     ?
_diffrn_standards_decay_%     ?
_refine_special_details     ?
_reflns_number_total     4231
_reflns_number_gt     3521
_reflns_threshold_expression     I>2\s(I)
_refine_ls_structure_factor_coef     Fsqd
_refine_ls_matrix_type     full
_refine_ls_R_factor_all     0.0434
_refine_ls_R_factor_gt     0.0361
_refine_ls_wR_factor_all     0.0908
_refine_ls_wR_factor_gt     0.0876
_refine_ls_wR_factor_ref     0.0908
_refine_ls_goodness_of_fit_ref     0.9447
_refine_ls_number_reflns     4231
_refine_ls_number_parameters     253
_refine_ls_number_restraints     0
_refine_ls_hydrogen_treatment     constr
_refine_ls_weighting_scheme     calc
_refine_ls_weighting_details
;
Method = Modified Sheldrick
w=1/[\s^2^(F^2^) + (0.04P)^2^ + 3.53P], where P = [max(Fo^2^,0) + 2Fc^2^]/3
;
_atom_sites_solution_hydrogens     difmap
_atom_sites_solution_primary     direct
_refine_ls_shift/su_max     0.0009057
_refine_ls_shift/su_mean     0.0000384
_refine_diff_density_max     0.62
_refine_diff_density_min     -0.32
_refine_ls_extinction_method     'None'
loop_
    _atom_type_symbol
    _atom_type_scat_Cromer_Mann_a1
    _atom_type_scat_Cromer_Mann_a2
    _atom_type_scat_Cromer_Mann_a3
    _atom_type_scat_Cromer_Mann_a4
    _atom_type_scat_Cromer_Mann_b1
    _atom_type_scat_Cromer_Mann_b2
    _atom_type_scat_Cromer_Mann_b3
    _atom_type_scat_Cromer_Mann_b4
    _atom_type_scat_Cromer_Mann_c
    _atom_type_scat_dispersion_real
    _atom_type_scat_dispersion_imag
    _atom_type_scat_source
    C 2.3100 1.0200 1.5886 0.8650 20.8439 10.2075 0.5687 51.6512 0.2156 0.0033
                                                                          0.0016
                                'International Tables Vol C 4.2.6.8 and 6.1.1.4'
    H 0.4930 0.3229 0.1402 0.0408 10.5109 26.1257 3.1424 57.7998 0.0030 0.0000
                                                                          0.0000
                                'International Tables Vol C 4.2.6.8 and 6.1.1.4'
    N 12.2126 3.1322 2.0125 1.1663 0.0057 9.8933 28.9975 0.5826 -11.5290 0.0061
                                                                          0.0033
                                'International Tables Vol C 4.2.6.8 and 6.1.1.4'
    O 3.0485 2.2868 1.5463 0.8670 13.2771 5.7011 0.3239 32.9089 0.2508 0.0106
                                                                          0.0060
                                'International Tables Vol C 4.2.6.8 and 6.1.1.4'
    Ni 12.8376 7.2920 4.4438 2.3800 3.8785 0.2565 12.1763 66.3421 1.0341 0.3393
                                                                          1.1124
                                'International Tables Vol C 4.2.6.8 and 6.1.1.4'
_computing_data_collection     'APEX2 (Bruker, 2007)'
_computing_cell_refinement     'SAINT (Bruker, 2007)'
_computing_data_reduction     'SAINT (Bruker, 2007)'
_computing_structure_solution     'SHELXS97 (Sheldrick, 2008)'
_computing_structure_refinement     'CRYSTALS (Betteridge <i>et al.</i>, 2003)'
_computing_molecular_graphics     'CAMERON (Watkin <i>et al.</i>, 1996)'
_computing_publication_material     'CRYSTALS (Betteridge <i>et al.</i>, 2003)'
loop_
    _atom_site_type_symbol
    _atom_site_label
    _atom_site_fract_x
    _atom_site_fract_y
    _atom_site_fract_z
    _atom_site_U_iso_or_equiv
    _atom_site_adp_type
    _atom_site_occupancy
    _atom_site_disorder_assembly
    _atom_site_disorder_group
    Ni Ni1 0.461327(17) 0.49322(3) 0.372395(8) 0.0275 Uani 1.0000 . .
    O O1 0.54402(10) 0.60856(16) 0.32134(5) 0.0335 Uani 1.0000 . .
    C C1 0.63525(15) 0.5742(2) 0.31846(6) 0.0292 Uani 1.0000 . .
    O O2 0.69402(11) 0.62442(18) 0.29021(5) 0.0423 Uani 1.0000 . .
    C C2 0.67092(14) 0.4597(2) 0.35277(6) 0.0262 Uani 1.0000 . .
    N N1 0.59680(11) 0.40936(17) 0.37761(5) 0.0254 Uani 1.0000 . .
    C C7 0.61252(13) 0.3066(2) 0.40867(6) 0.0252 Uani 1.0000 . .
    C C4 0.70658(13) 0.2460(2) 0.41611(6) 0.0246 Uani 1.0000 . .
    N N2 0.78491(11) 0.29914(18) 0.39231(5) 0.0286 Uani 1.0000 . .
    C C3 0.76772(14) 0.4043(2) 0.36124(6) 0.0273 Uani 1.0000 . .
    C C8 0.85670(16) 0.4622(2) 0.33676(8) 0.0407 Uani 1.0000 . .
    H H111 0.9180 0.4284 0.3494 0.0629 Uiso 1.0000 . .
    H H113 0.8523 0.4298 0.3069 0.0630 Uiso 1.0000 . .
    H H112 0.8565 0.5676 0.3363 0.0619 Uiso 1.0000 . .
    N N3 0.71925(12) 0.13478(18) 0.44623(5) 0.0293 Uani 1.0000 . .
    C C5 0.63537(14) 0.0864(2) 0.46626(6) 0.0297 Uani 1.0000 . .
    N N4 0.54093(12) 0.14309(19) 0.46268(5) 0.0312 Uani 1.0000 . .
    C C6 0.52732(13) 0.2575(2) 0.43450(6) 0.0268 Uani 1.0000 . .
    O O3 0.44423(10) 0.32158(16) 0.42815(5) 0.0329 Uani 1.0000 . .
    N N5 0.64372(14) -0.0319(2) 0.49338(6) 0.0414 Uani 1.0000 . .
    H H172 0.5918 -0.0634 0.5068 0.0504 Uiso 1.0000 . .
    H H171 0.7003 -0.0668 0.4983 0.0503 Uiso 1.0000 . .
    N N6 0.32580(14) 0.6051(2) 0.36971(7) 0.0478 Uani 1.0000 . .
    C C9 0.3190(2) 0.7106(3) 0.40720(9) 0.0610 Uani 1.0000 . .
    C C10 0.4178(2) 0.7830(3) 0.41328(10) 0.0556 Uani 1.0000 . .
    N N7 0.49397(14) 0.66577(19) 0.41780(6) 0.0367 Uani 1.0000 . .
    H H211 0.5548 0.7039 0.4136 0.0564 Uiso 1.0000 . .
    H H212 0.4950 0.6335 0.4452 0.0559 Uiso 1.0000 . .
    H H202 0.4167 0.8476 0.4384 0.0688 Uiso 1.0000 . .
    H H201 0.4317 0.8402 0.3867 0.0695 Uiso 1.0000 . .
    H H192 0.2669 0.7839 0.4035 0.0736 Uiso 1.0000 . .
    H H191 0.3043 0.6540 0.4352 0.0746 Uiso 1.0000 . .
    H H181 0.2742 0.5434 0.3674 0.0732 Uiso 1.0000 . .
    H H182 0.3228 0.6546 0.3442 0.0727 Uiso 1.0000 . .
    N N8 0.41434(14) 0.3313(2) 0.32768(6) 0.0383 Uani 1.0000 . .
    C C11 0.41880(17) 0.1814(2) 0.33182(8) 0.0416 Uani 1.0000 . .
    N N9 0.38881(18) 0.1135(3) 0.29413(9) 0.0652 Uani 1.0000 . .
    C C12 0.3599(3) 0.2243(3) 0.26639(9) 0.0699 Uani 1.0000 . .
    C C13 0.3786(3) 0.3547(3) 0.28659(9) 0.0733 Uani 1.0000 . .
    H H261 0.3671 0.4468 0.2743 0.0892 Uiso 1.0000 . .
    H H251 0.3344 0.2134 0.2406 0.0848 Uiso 1.0000 . .
    H H241 0.3806 0.0153 0.2892 0.0825 Uiso 1.0000 . .
    H H231 0.4395 0.1296 0.3568 0.0527 Uiso 1.0000 . .
    O O4 0.37876(13) 0.4892(2) 0.50415(6) 0.0543 Uani 1.0000 . .
    H H271 0.3379 0.4436 0.5195 0.0824 Uiso 1.0000 . .
    H H272 0.3890 0.4340 0.4833 0.0825 Uiso 1.0000 . .
    O O5 0.38933(16) 0.7745(2) 0.28388(6) 0.0685 Uani 1.0000 . .
    H H281 0.3645 0.7400 0.2605 0.1040 Uiso 1.0000 . .
    H H282 0.4446 0.7401 0.2817 0.1049 Uiso 1.0000 . .
loop_
    _atom_site_aniso_label
    _atom_site_aniso_U_11
    _atom_site_aniso_U_22
    _atom_site_aniso_U_33
    _atom_site_aniso_U_12
    _atom_site_aniso_U_13
    _atom_site_aniso_U_23
    Ni1 0.02605(14) 0.02545(14) 0.03107(14) 0.00016(9) -0.00317(9) 0.00076(9)
    O1 0.0339(7) 0.0321(7) 0.0344(7) -0.0011(6) -0.0042(6) 0.0073(6)
    C1 0.0361(10) 0.0262(9) 0.0253(9) -0.0028(8) -0.0023(7) 0.0001(7)
    O2 0.0456(9) 0.0479(9) 0.0334(7) -0.0033(7) 0.0059(6) 0.0132(7)
    C2 0.0310(9) 0.0226(8) 0.0250(8) -0.0023(7) 0.0013(7) -0.0009(7)
    N1 0.0259(7) 0.0252(8) 0.0250(7) 0.0000(6) -0.0009(6) 0.0005(6)
    C7 0.0274(9) 0.0237(8) 0.0245(8) -0.0002(7) 0.0010(7) -0.0007(7)
    C4 0.0271(9) 0.0238(8) 0.0228(8) -0.0001(7) 0.0000(7) -0.0030(7)
    N2 0.0280(8) 0.0257(8) 0.0320(8) 0.0009(6) 0.0034(6) -0.0004(6)
    C3 0.0297(10) 0.0236(8) 0.0286(9) -0.0025(7) 0.0039(7) -0.0027(7)
    C8 0.0323(10) 0.0358(11) 0.0541(13) 0.0004(9) 0.0119(9) 0.0109(10)
    N3 0.0282(8) 0.0304(8) 0.0293(8) 0.0033(6) 0.0010(6) 0.0046(6)
    C5 0.0340(10) 0.0275(9) 0.0275(9) 0.0017(8) 0.0013(7) 0.0023(7)
    N4 0.0290(8) 0.0321(8) 0.0324(8) -0.0002(6) 0.0042(6) 0.0064(7)
    C6 0.0263(9) 0.0281(9) 0.0258(8) -0.0016(7) 0.0007(7) -0.0003(7)
    O3 0.0255(6) 0.0372(7) 0.0359(7) 0.0023(6) 0.0030(5) 0.0058(6)
    N5 0.0376(10) 0.0412(10) 0.0454(10) 0.0058(8) 0.0078(8) 0.0188(8)
    N6 0.0336(10) 0.0475(11) 0.0624(13) 0.0043(8) -0.0076(9) 0.0034(9)
    C9 0.0523(15) 0.0690(18) 0.0617(16) 0.0258(14) 0.0095(13) 0.0033(14)
    C10 0.0660(17) 0.0399(13) 0.0610(16) 0.0132(12) -0.0007(13) -0.0132(11)
    N7 0.0413(10) 0.0360(9) 0.0329(9) -0.0008(8) -0.0013(7) -0.0027(7)
    N8 0.0422(10) 0.0324(9) 0.0402(9) -0.0059(8) -0.0084(8) -0.0020(7)
    C11 0.0428(12) 0.0323(11) 0.0498(13) -0.0009(9) -0.0073(10) -0.0025(9)
    N9 0.0756(16) 0.0430(12) 0.0769(16) -0.0070(11) -0.0090(13) -0.0200(11)
    C12 0.112(3) 0.0476(15) 0.0503(15) -0.0073(16) -0.0420(16) -0.0115(12)
    C13 0.122(3) 0.0437(14) 0.0544(16) -0.0051(16) -0.0438(17) 0.0012(12)
    O4 0.0545(10) 0.0558(11) 0.0525(10) -0.0125(8) 0.0175(8) -0.0034(8)
    O5 0.0879(14) 0.0667(12) 0.0509(10) 0.0327(11) -0.0241(10) -0.0153(9)
loop_
    _geom_bond_atom_site_label_1
    _geom_bond_atom_site_label_2
    _geom_bond_site_symmetry_1
    _geom_bond_site_symmetry_2
    _geom_bond_distance
    _geom_bond_publ_flag
    Ni1 O1 . . 2.1519(14) no
    Ni1 N1 . . 1.9787(16) no
    Ni1 O3 . . 2.2722(14) no
    Ni1 N6 . . 2.0812(19) n
    Ni1 N7 . . 2.0949(17) n
    Ni1 N8 . . 2.0638(17) n
    O1 C1 . . 1.270(2) n
    C1 O2 . . 1.242(2) n
    C1 C2 . . 1.523(3) n
    C2 N1 . . 1.324(2) n
    C2 C3 . . 1.418(3) n
    N1 C7 . . 1.320(2) n
    C7 C4 . . 1.395(2) n
    C7 C6 . . 1.452(2) n
    C4 N2 . . 1.359(2) n
    C4 N3 . . 1.348(2) n
    N2 C3 . . 1.338(2) n
    C3 C8 . . 1.497(3) n
    C8 H111 . . 0.957 no
    C8 H113 . . 0.940 no
    C8 H112 . . 0.936 no
    N3 C5 . . 1.351(2) n
    C5 N4 . . 1.373(2) n
    C5 N5 . . 1.332(2) n
    N4 C6 . . 1.333(2) n
    C6 O3 . . 1.271(2) n
    N5 H172 . . 0.853 no
    N5 H171 . . 0.837 no
    N6 C9 . . 1.465(3) n
    N6 H181 . . 0.888 no
    N6 H182 . . 0.881 no
    C9 C10 . . 1.491(4) n
    C9 H192 . . 0.964 no
    C9 H191 . . 0.997 no
    C10 N7 . . 1.468(3) n
    C10 H202 . . 0.945 no
    C10 H201 . . 0.962 no
    N7 H211 . . 0.896 no
    N7 H212 . . 0.869 no
    N8 C11 . . 1.338(3) n
    N8 C13 . . 1.338(3) n
    C11 N9 . . 1.342(3) n
    C11 H231 . . 0.922 no
    N9 C12 . . 1.346(4) n
    N9 H241 . . 0.890 no
    C12 C13 . . 1.329(4) n
    C12 H251 . . 0.850 no
    C13 H261 . . 0.910 no
    O4 H271 . . 0.825 no
    O4 H272 . . 0.807 no
    O5 H281 . . 0.834 no
    O5 H282 . . 0.808 no
loop_
    _geom_angle_atom_site_label_1
    _geom_angle_atom_site_label_2
    _geom_angle_atom_site_label_3
    _geom_angle_site_symmetry_1
    _geom_angle_site_symmetry_2
    _geom_angle_site_symmetry_3
    _geom_angle
    _geom_angle_publ_flag
    O1 Ni1 N1 . . . 75.91(6) n
    O1 Ni1 O3 . . . 153.37(5) n
    N1 Ni1 O3 . . . 77.50(6) n
    O1 Ni1 N6 . . . 101.58(7) n
    N1 Ni1 N6 . . . 173.26(7) n
    O3 Ni1 N6 . . . 105.01(7) n
    O1 Ni1 N7 . . . 90.29(6) n
    N1 Ni1 N7 . . . 91.70(7) n
    O3 Ni1 N7 . . . 91.95(6) n
    N6 Ni1 N7 . . . 82.01(8) n
    O1 Ni1 N8 . . . 91.65(7) n
    N1 Ni1 N8 . . . 94.18(7) n
    O3 Ni1 N8 . . . 88.82(7) n
    N6 Ni1 N8 . . . 92.13(8) n
    N7 Ni1 N8 . . . 174.10(7) n
    Ni1 O1 C1 . . . 115.85(12) n
    O1 C1 O2 . . . 125.32(18) n
    O1 C1 C2 . . . 114.83(16) n
    O2 C1 C2 . . . 119.84(17) n
    C1 C2 N1 . . . 111.47(16) n
    C1 C2 C3 . . . 130.01(16) n
    N1 C2 C3 . . . 118.51(16) n
    C2 N1 Ni1 . . . 121.72(13) n
    C2 N1 C7 . . . 120.55(16) n
    Ni1 N1 C7 . . . 117.63(12) n
    N1 C7 C4 . . . 121.65(16) n
    N1 C7 C6 . . . 117.12(16) n
    C4 C7 C6 . . . 121.23(16) n
    C7 C4 N2 . . . 119.28(16) n
    C7 C4 N3 . . . 120.28(16) n
    N2 C4 N3 . . . 120.44(16) n
    C4 N2 C3 . . . 118.19(16) n
    C2 C3 N2 . . . 121.72(16) n
    C2 C3 C8 . . . 122.07(17) n
    N2 C3 C8 . . . 116.19(17) n
    C3 C8 H111 . . . 113.0 no
    C3 C8 H113 . . . 108.0 no
    H111 C8 H113 . . . 109.6 no
    C3 C8 H112 . . . 110.4 no
    H111 C8 H112 . . . 108.7 no
    H113 C8 H112 . . . 107.0 no
    C4 N3 C5 . . . 115.09(15) n
    N3 C5 N4 . . . 128.71(17) n
    N3 C5 N5 . . . 116.80(17) n
    N4 C5 N5 . . . 114.49(17) n
    C5 N4 C6 . . . 117.14(16) n
    C7 C6 N4 . . . 117.19(16) n
    C7 C6 O3 . . . 118.92(16) n
    N4 C6 O3 . . . 123.85(16) n
    Ni1 O3 C6 . . . 108.69(11) n
    C5 N5 H172 . . . 118.4 no
    C5 N5 H171 . . . 118.4 no
    H172 N5 H171 . . . 122.9 no
    Ni1 N6 C9 . . . 109.29(15) n
    Ni1 N6 H181 . . . 113.4 no
    C9 N6 H181 . . . 113.8 no
    Ni1 N6 H182 . . . 108.1 no
    C9 N6 H182 . . . 110.0 no
    H181 N6 H182 . . . 101.8 no
    N6 C9 C10 . . . 108.2(2) n
    N6 C9 H192 . . . 112.9 no
    C10 C9 H192 . . . 112.0 no
    N6 C9 H191 . . . 109.6 no
    C10 C9 H191 . . . 107.0 no
    H192 C9 H191 . . . 107.0 no
    C9 C10 N7 . . . 109.3(2) n
    C9 C10 H202 . . . 110.1 no
    N7 C10 H202 . . . 111.5 no
    C9 C10 H201 . . . 107.5 no
    N7 C10 H201 . . . 108.3 no
    H202 C10 H201 . . . 110.0 no
    C10 N7 Ni1 . . . 108.13(14) n
    C10 N7 H211 . . . 111.1 no
    Ni1 N7 H211 . . . 112.2 no
    C10 N7 H212 . . . 109.4 no
    Ni1 N7 H212 . . . 112.0 no
    H211 N7 H212 . . . 104.0 no
    Ni1 N8 C11 . . . 128.20(15) n
    Ni1 N8 C13 . . . 126.88(17) n
    C11 N8 C13 . . . 104.8(2) n
    N8 C11 N9 . . . 110.8(2) n
    N8 C11 H231 . . . 125.8 no
    N9 C11 H231 . . . 123.4 no
    C11 N9 C12 . . . 106.2(2) n
    C11 N9 H241 . . . 128.0 no
    C12 N9 H241 . . . 125.3 no
    N9 C12 C13 . . . 107.5(2) n
    N9 C12 H251 . . . 126.4 no
    C13 C12 H251 . . . 126.1 no
    N8 C13 C12 . . . 110.6(2) n
    N8 C13 H261 . . . 124.9 no
    C12 C13 H261 . . . 124.4 no
    H271 O4 H272 . . . 104.5 no
    H281 O5 H282 . . . 99.5 no
loop_
    _geom_hbond_atom_site_label_D
    _geom_hbond_atom_site_label_H
    _geom_hbond_atom_site_label_A
    _geom_hbond_site_symmetry_D
    _geom_hbond_site_symmetry_H
    _geom_hbond_site_symmetry_A
    _geom_hbond_distance_DH
    _geom_hbond_distance_HA
    _geom_hbond_distance_DA
    _geom_hbond_angle_DHA
    _geom_hbond_publ_flag
    N5 H171 O4 . . 4_556 0.84 2.50 3.193(3) 140 yes
    N5 H172 N4 . . 2_656 0.85 2.13 2.984(3) 177 yes
    N6 H182 O5 . . . 0.88 2.28 3.099(3) 154 yes
    N7 H211 N2 . . 3_655 0.90 2.41 3.298(2) 173 yes
    N7 H212 O4 . . 2_666 0.87 2.53 3.210(3) 136 yes
    N9 H241 O5 . . 1_545 0.89 2.15 3.024(3) 168 yes
    O4 H271 N3 . . 4_456 0.82 2.02 2.837(2) 169 yes
    O4 H272 O3 . . . 0.81 2.07 2.859(2) 167 yes
    O5 H281 O2 . . 6_655 0.83 2.00 2.822(2) 170 yes
    O5 H282 O1 . . . 0.81 2.14 2.789(2) 138 yes
data_global
_journal_date_recd_electronic     2013-02-23
_journal_date_accepted     2013-02-28
_journal_name_full     'Acta Crystallographica, Section E'
_journal_year     2013
_journal_volume     69
_journal_issue      4
_journal_page_first     m193
_journal_page_last     m194
_journal_paper_category     QM
_journal_paper_doi     10.1107/S1600536813005898
_journal_coeditor_code     HY2617
_publ_contact_author_name     'Parag S. Roy'
_publ_contact_author_address
;
Department of Chemistry
University of North Bengal
Siliguri 734 013
India
;
_publ_contact_author_email     'psrnbu@gmail.com'
_publ_contact_author_fax     '+913532699001'
_publ_contact_author_phone     '+919434493511'
_publ_section_title
;\
(2-Amino-7-methyl-4-oxidopteridine-6-carboxylato-\k^3^<i>O</i>^4^,<i>N</i>^5^,\
<i>O</i>^6^)(ethane-1,2-diamine-\k^2^<i>N</i>,<i>N</i>')(1<i>H</i>-\
imidazole-\k<i>N</i>^3^)nickel(II) dihydrate
;
loop_
    _publ_author_name
    _publ_author_footnote
    _publ_author_address
    'Baisya, Siddhartha S.' .
;
Department of Chemistry
University of North Bengal
Siliguri 734 013
India
;
    'Roy, Parag S.' .
;
Department of Chemistry
University of North Bengal
Siliguri 734 013
India
;
