# Supplementary material for: (2-Amino-7-methyl-4-oxidopteridine-6-carboxyl­ato-κ3 O 4,N 5,O 6)(ethane-1,2-diamine-κ2 N,N′)(1H-imidazole-κN 3)nickel(II) dihydrate
Source: Acta Crystallogr Sect E Struct Rep Online. 2013 Mar 9;69(Pt 4):m193–4. doi: 10.1107/S1600536813005898 (PMC3629476; doi:10.1107/S1600536813005898)
Supplement: Supplementary file 2 [file e-69-0m193-Isup2.hkl]

data_I
#  32SSBF in Pbcn                          
_audit_creation_date        "12-12-22"
_audit_creation_method      CRYSTALS 

_cell_length_a                    13.484(2)
_cell_angle_alpha                 90
_cell_length_b                    8.8741(15)
_cell_angle_beta                  90
_cell_length_c                    29.959(5)
_cell_angle_gamma                 90
loop_
 _symmetry_equiv_pos_as_xyz
 'x,y,z'
 '-x,-y,-z'
 '-x+1/2,y+1/2,z'
 'x+1/2,-y+1/2,-z'
 'x,-y,z+1/2'
 '-x,y,-z+1/2'
 '-x+1/2,-y+1/2,z+1/2'
 'x+1/2,y+1/2,-z+1/2'

# NOTE FO on scale of Fc,      4.62860
# Status flags: 
#    o - used in refinement 
#    < - excluded by I/sigmaI cutoff 
#    l - excluded at low resolution  
#    h - excluded at high resolution  
#    x - excluded for another reason  

loop_
_refln_index_h
_refln_index_k
_refln_index_l
_refln_F_squared_meas
_refln_F_squared_calc
_refln_F_squared_sigma
_refln_observed_status
_refln_refinement_weight
   2   0   0    42083.62        0.00      826.46 l   0.0000E+00
   4   0   0    22023.88    22143.99      432.56 o   0.9126E-06
   6   0   0       -8.68        2.62        7.81 o   0.1305E-01
   8   0   0     1639.90     1665.80       47.70 o   0.7592E-04
  10   0   0     3976.50     3924.95      106.14 o   0.1915E-04
  12   0   0    15226.21    14885.16      379.72 o   0.1781E-05
  14   0   0     2768.62     2757.93      112.05 o   0.2881E-04
  16   0   0     2175.60     2055.50       97.26 o   0.4148E-04
   1   1   0   117759.80        0.00     1979.62 l   0.0000E+00
   3   1   0    21095.40    20507.90      354.16 o   0.1078E-05
   5   1   0     5322.46     5631.37       94.45 o   0.1234E-04
   7   1   0      281.62      288.06       10.89 o   0.7719E-03
   9   1   0     8319.77     8394.47      148.04 o   0.5976E-05
  11   1   0      515.96      462.25       20.86 o   0.3981E-03
  13   1   0    10285.21    10458.02      209.95 o   0.3917E-05
  15   1   0     2695.70     2676.98       66.33 o   0.3949E-04
  17   1   0       39.63       14.56       18.35 o   0.2415E-02
   0   2   0     1797.47     2122.73       61.70 o   0.5735E-04
   2   2   0     6387.76     6106.99      125.75 o   0.9658E-05
   4   2   0      200.03      319.77        8.43 o   0.8848E-03
   6   2   0     8277.64     7450.88      164.96 o   0.6396E-05
   8   2   0      262.51      225.59       12.77 o   0.9511E-03
  10   2   0    14955.06    15232.26      296.87 o   0.1929E-05
  12   2   0     3946.86     4102.54       86.94 o   0.2084E-04
  14   2   0     2827.60     2934.76       67.94 o   0.3521E-04
  16   2   0      625.65      592.10       27.89 o   0.2824E-03
   1   3   0    11339.69    10810.46      222.34 o   0.3407E-05
   3   3   0     9037.97     8927.89      178.07 o   0.4983E-05
   5   3   0      938.73      710.27       23.57 o   0.2248E-03
   7   3   0     3810.18     3550.85       80.06 o   0.2367E-04
   9   3   0      389.77      453.62       16.34 o   0.4622E-03
  11   3   0     7979.70     8335.79      163.82 o   0.5990E-05
  13   3   0     2827.82     3098.99       66.66 o   0.3332E-04
  15   3   0     3088.69     3009.31       74.10 o   0.3245E-04
  17   3   0      686.21      599.74       50.35 o   0.1869E-03
   0   4   0     4592.44     4557.38      155.11 o   0.1298E-04
   2   4   0     9882.72    10276.86      195.07 o   0.4049E-05
   4   4   0       55.77      142.29        6.05 o   0.2236E-02
   6   4   0     2392.55     2120.49       52.79 o   0.5144E-04
   8   4   0       10.78       10.82        9.91 o   0.8192E-02
  10   4   0     4262.79     4037.16       91.69 o   0.1958E-04
  12   4   0     3343.06     3630.01       75.92 o   0.2587E-04
  14   4   0     1231.45     1318.09       37.18 o   0.1170E-03
  16   4   0      815.40      782.59       37.73 o   0.1907E-03
   1   5   0    13555.29    13351.91      266.66 o   0.2346E-05
   3   5   0    15065.82    14491.03      296.08 o   0.1966E-05
   5   5   0      840.10      847.64       23.31 o   0.2066E-03
   7   5   0       86.34       65.70        9.13 o   0.2758E-02
   9   5   0      716.99      698.04       23.47 o   0.2505E-03
  11   5   0     4677.27     5084.08      101.18 o   0.1477E-04
  13   5   0     2731.41     2870.45       65.46 o   0.3724E-04
  15   5   0     1053.91     1061.20       35.20 o   0.1484E-03
   0   6   0     9194.73     9322.77      306.58 o   0.3676E-05
   2   6   0    20600.76    19928.30      403.82 o   0.1085E-05
   4   6   0     4850.38     4990.17      100.88 o   0.1457E-04
   6   6   0       49.70       46.22        8.59 o   0.3910E-02
   8   6   0     1701.56     1682.77       42.46 o   0.7938E-04
  10   6   0     1867.02     1891.77       46.91 o   0.6681E-04
  12   6   0     1348.85     1420.06       38.65 o   0.1031E-03
  14   6   0      758.98      764.15       29.22 o   0.2241E-03
   1   7   0    10203.48    10436.93      241.40 o   0.3685E-05
   3   7   0     1850.17     1929.97       52.72 o   0.6354E-04
   5   7   0      338.78      357.28       15.84 o   0.5647E-03
   7   7   0      122.90       99.90       11.73 o   0.1809E-02
   9   7   0      272.73      258.07       16.58 o   0.7628E-03
  11   7   0     1464.04     1451.84       40.85 o   0.9691E-04
  13   7   0      784.04      779.30       29.21 o   0.2177E-03
   0   8   0     6291.14     6506.27      219.38 o   0.7123E-05
   2   8   0     2421.01     2430.25       67.94 o   0.4338E-04
   4   8   0     3700.13     3651.17       96.88 o   0.2250E-04
   6   8   0      607.90      624.00       27.13 o   0.2717E-03
   8   8   0      430.19      456.69       23.94 o   0.3941E-03
  10   8   0     1058.66     1035.36       40.22 o   0.1401E-03
  12   8   0     2856.60     2835.24       69.77 o   0.3617E-04
   1   9   0     1902.66     1849.52       58.02 o   0.6302E-04
   3   9   0     2124.72     2284.44       62.72 o   0.4909E-04
   5   9   0      688.89      680.16       30.84 o   0.2358E-03
   7   9   0       18.64        0.40       23.46 o   0.1740E-02
   9   9   0     1812.79     1678.74       58.70 o   0.6965E-04
  11   9   0     1089.84      950.82       60.63 o   0.1141E-03
   0  10   0     3257.08     3293.76      128.97 o   0.2193E-04
   2  10   0     1318.75     1247.86       46.36 o   0.1059E-03
   4  10   0      156.07      164.88       18.18 o   0.1016E-02
   6  10   0      478.40      427.14       28.11 o   0.3714E-03
   8  10   0      143.97      103.77       28.07 o   0.8102E-03
   1  11   0     3004.92     3149.30      124.26 o   0.2344E-04
   3  11   0      909.66      768.15       39.62 o   0.1790E-03
   5  11   0      -13.71       13.39       33.59 o   0.1411E-03
   1   1   1     2444.20        0.00       31.95 l   0.0000E+00
   2   1   1     6234.98        0.00       75.27 l   0.0000E+00
   3   1   1      602.09      563.22        8.97 o   0.3598E-03
   4   1   1     2088.29     2194.29       25.28 o   0.6079E-04
   5   1   1    13465.95    12976.39      153.17 o   0.2753E-05
   6   1   1      102.48      117.16        4.17 o   0.2198E-02
   7   1   1       33.36       29.67        4.32 o   0.7428E-02
   8   1   1       55.42       47.60        5.77 o   0.4281E-02
   9   1   1       14.85       11.32        9.12 o   0.7887E-02
  10   1   1      350.77      327.87       10.86 o   0.6471E-03
  11   1   1        4.77        1.58        5.84 o   0.2204E-01
  12   1   1     1407.55     1522.10       27.13 o   0.1024E-03
  13   1   1       35.51        0.57       10.28 o   0.6643E-02
  14   1   1       83.34       99.98        9.94 o   0.2160E-02
  15   1   1       57.89       23.90       10.78 o   0.4072E-02
  16   1   1        2.10        0.01        6.25 o   0.6272E-03
  17   1   1      111.57       65.11       15.11 o   0.1910E-02
   0   2   1     4924.22     4668.39       94.44 o   0.1530E-04
   1   2   1      161.69      227.21        3.89 o   0.1185E-02
   2   2   1      169.37      134.94        4.44 o   0.1707E-02
   3   2   1     5688.46     5301.52       68.96 o   0.1338E-04
   4   2   1     1319.87     1023.17       19.40 o   0.1486E-03
   5   2   1     8765.67     8137.20      113.54 o   0.6224E-05
   6   2   1     8102.44     7474.22      105.66 o   0.7252E-05
   7   2   1     1616.47     1472.12       26.57 o   0.9866E-04
   8   2   1      765.94      723.90       15.81 o   0.2509E-03
   9   2   1      813.68      812.83       17.15 o   0.2301E-03
  10   2   1       12.81        0.37       10.36 o   0.8073E-02
  11   2   1       21.92        0.03        6.79 o   0.1370E-01
  12   2   1      230.78      233.13       12.03 o   0.9337E-03
  13   2   1     1341.42     1444.65       26.97 o   0.1108E-03
  14   2   1       37.06        0.38        8.92 o   0.7936E-02
  15   2   1       38.10       59.53        9.46 o   0.3240E-02
  16   2   1      202.74      168.57       13.44 o   0.1147E-02
  17   2   1       13.98       24.49       19.21 o   0.2218E-02
   1   3   1       17.82        0.54        4.38 o   0.2425E-01
   2   3   1     2617.45     2743.41       35.40 o   0.4188E-04
   3   3   1      315.85      253.19        6.96 o   0.8109E-03
   4   3   1      547.41      533.55        9.34 o   0.3901E-03
   5   3   1     6574.01     6228.71       93.26 o   0.1003E-04
   6   3   1       60.12       52.97        5.36 o   0.4263E-02
   7   3   1       34.39       38.66        4.70 o   0.6084E-02
   8   3   1      220.15      252.93        9.36 o   0.9406E-03
   9   3   1      663.71      702.96       15.23 o   0.2844E-03
  10   3   1      608.40      688.10       15.23 o   0.2944E-03
  11   3   1      447.37      522.60       13.83 o   0.4203E-03
  12   3   1       57.06       59.52        7.88 o   0.3491E-02
  13   3   1       27.82       11.89        7.82 o   0.8491E-02
  14   3   1       27.74       22.05        8.39 o   0.6328E-02
  15   3   1      153.10      163.39       12.76 o   0.1298E-02
  16   3   1       18.14       17.59       17.42 o   0.2684E-02
  17   3   1       43.38        0.14       16.89 o   0.2945E-02
   0   4   1      292.22      281.33       12.58 o   0.7166E-03
   1   4   1      388.03      346.11        9.35 o   0.5877E-03
   2   4   1      115.77      100.99        5.31 o   0.2260E-02
   3   4   1      723.81      713.09       13.43 o   0.2699E-03
   4   4   1     1137.90     1105.69       19.40 o   0.1519E-03
   5   4   1      591.12      511.91       12.19 o   0.3844E-03
   6   4   1     1620.83     1570.13       26.83 o   0.9377E-04
   7   4   1       12.28        1.80        6.75 o   0.1565E-01
   8   4   1       18.50        5.25        9.40 o   0.8260E-02
   9   4   1      341.68      321.62       11.20 o   0.6649E-03
  10   4   1       97.34       95.67        7.74 o   0.2356E-02
  11   4   1     1134.33     1370.65       22.88 o   0.1249E-03
  12   4   1      268.19      264.06       11.80 o   0.8317E-03
  13   4   1        1.04        9.92        3.14 o   0.1202E-02
  14   4   1       54.20       39.50        9.06 o   0.4090E-02
  15   4   1        8.11        3.12       10.56 o   0.7978E-02
  16   4   1       39.90       38.40       11.95 o   0.3529E-02
   1   5   1      274.44      253.41        9.73 o   0.8198E-03
   2   5   1        4.00        9.78        2.94 o   0.2654E-01
   3   5   1      790.47      813.37       15.14 o   0.2280E-03
   4   5   1       28.84        9.38        4.86 o   0.1324E-01
   5   5   1     6838.20     6751.00       97.93 o   0.8951E-05
   6   5   1       14.40        7.10        8.69 o   0.9649E-02
   7   5   1        5.61        2.88        4.92 o   0.2651E-01
   8   5   1      455.44      463.77       12.65 o   0.4546E-03
   9   5   1      376.56      384.55       12.01 o   0.5574E-03
  10   5   1      835.50      958.52       18.69 o   0.1959E-03
  11   5   1      100.37       74.75        8.53 o   0.2539E-02
  12   5   1      144.04      188.26        9.89 o   0.1276E-02
  13   5   1      275.90      284.58       12.76 o   0.7592E-03
  14   5   1       -1.50        4.17        4.27 o   0.9520E-03
  15   5   1       92.91       73.21       10.70 o   0.2454E-02
  16   5   1       51.74       26.17       15.76 o   0.2651E-02
   0   6   1    12003.19    11581.62      237.52 o   0.3009E-05
   1   6   1     1989.96     1876.65       31.86 o   0.6925E-04
   2   6   1      196.84      212.45        8.49 o   0.1105E-02
   3   6   1      705.70      741.62       18.48 o   0.2548E-03
   4   6   1       87.75       53.51        6.93 o   0.3333E-02
   5   6   1      487.57      500.15       13.89 o   0.4061E-03
   6   6   1       79.45       75.21        6.55 o   0.2954E-02
   7   6   1       74.56       67.16        7.51 o   0.3314E-02
   8   6   1      597.87      566.49       15.05 o   0.3461E-03
   9   6   1       44.38       36.23        6.83 o   0.5073E-02
  10   6   1       25.96       34.03        6.85 o   0.6072E-02
  11   6   1       57.20       72.22        7.99 o   0.3061E-02
  12   6   1      336.07      394.98       13.50 o   0.5630E-03
  13   6   1      102.34       95.14        9.85 o   0.2172E-02
  14   6   1      173.68      162.68       11.91 o   0.1292E-02
  15   6   1       92.98       75.90       17.25 o   0.1653E-02
   1   7   1     1995.59     1808.09       39.83 o   0.6830E-04
   2   7   1     3492.58     3323.83       63.87 o   0.2780E-04
   3   7   1      107.93      109.83        7.79 o   0.2200E-02
   4   7   1      341.55      350.16       13.70 o   0.5972E-03
   5   7   1       14.14       11.66        9.19 o   0.7839E-02
   6   7   1      351.82      356.86       11.60 o   0.6237E-03
   7   7   1      514.57      535.23       14.09 o   0.3911E-03
   8   7   1      140.76      110.58        9.07 o   0.1830E-02
   9   7   1     1004.96      993.18       21.76 o   0.1771E-03
  10   7   1      124.94      113.55        9.55 o   0.1866E-02
  11   7   1       36.17       25.45        8.08 o   0.5715E-02
  12   7   1       30.89       50.93        8.38 o   0.4342E-02
  13   7   1      111.98      102.27       10.57 o   0.1909E-02
  14   7   1       14.78        8.02       19.65 o   0.2354E-02
   0   8   1     1511.89     1516.90       47.10 o   0.8578E-04
   1   8   1      233.31      207.80       12.29 o   0.9505E-03
   2   8   1      267.94      239.93       14.83 o   0.8147E-03
   3   8   1       26.03       27.36        7.12 o   0.6613E-02
   4   8   1      415.79      403.08       15.54 o   0.4946E-03
   5   8   1     1922.00     1992.01       40.31 o   0.6532E-04
   6   8   1      706.88      751.58       20.80 o   0.2439E-03
   7   8   1       91.64       84.28        9.99 o   0.2400E-02
   8   8   1      191.16      195.07       12.78 o   0.1052E-02
   9   8   1        9.30        8.88       10.46 o   0.7051E-02
  10   8   1      693.15      709.98       20.38 o   0.2642E-03
  11   8   1      258.46      228.24       14.03 o   0.8766E-03
  12   8   1      172.52      136.82       14.56 o   0.1289E-02
  13   8   1      100.69       82.67       15.01 o   0.1815E-02
   1   9   1      333.14      288.22       15.33 o   0.6513E-03
   2   9   1      254.23      248.04       16.10 o   0.7657E-03
   3   9   1       31.01       20.25        8.14 o   0.7076E-02
   4   9   1      219.70      212.89       13.15 o   0.9726E-03
   5   9   1      764.78      819.57       22.89 o   0.2228E-03
   6   9   1     1425.07     1427.32       33.99 o   0.1018E-03
   7   9   1       40.71       31.83        9.76 o   0.4574E-02
   8   9   1      220.24      207.76       14.47 o   0.9621E-03
   9   9   1       34.49       19.63       10.17 o   0.5180E-02
  10   9   1       13.76        2.97       15.77 o   0.3682E-02
  11   9   1      395.16      370.74       26.60 o   0.4353E-03
   0  10   1      134.97       68.75       17.74 o   0.1568E-02
   1  10   1        4.45        7.31        8.19 o   0.1145E-01
   2  10   1      278.94      245.58       17.93 o   0.7356E-03
   3  10   1       23.57       13.01        9.22 o   0.6903E-02
   4  10   1       10.77        2.02       12.65 o   0.5586E-02
   5  10   1      841.53      807.86       25.58 o   0.2136E-03
   6  10   1      103.32      101.08       12.23 o   0.1840E-02
   7  10   1       27.69        2.65       10.11 o   0.7211E-02
   8  10   1       47.99       37.91       13.31 o   0.3057E-02
   9  10   1       28.49       23.35       15.45 o   0.3072E-02
   1  11   1       64.59       27.26       17.15 o   0.2329E-02
   2  11   1       84.57       99.31       12.55 o   0.1961E-02
   3  11   1       92.50       83.62       12.73 o   0.1989E-02
   4  11   1       35.08       36.67       10.96 o   0.3999E-02
   5  11   1       35.03       39.83       16.59 o   0.2457E-02
   6  11   1      608.87      548.15       47.35 o   0.2054E-03
   0   0   2       43.49        0.00        8.36 l   0.0000E+00
   1   0   2     9517.02        0.00      187.85 l   0.0000E+00
   2   0   2     1182.32        0.00       26.50 l   0.0000E+00
   3   0   2    71383.24    69315.55     1088.12 o   0.1022E-06
   4   0   2    15953.94    16049.77      244.52 o   0.1801E-05
   5   0   2    22699.65    23523.99      347.03 o   0.8986E-06
   6   0   2      445.53      497.20       10.90 o   0.4481E-03
   7   0   2    19176.70    19173.27      294.80 o   0.1285E-05
   8   0   2      230.74      199.69        9.01 o   0.1087E-02
   9   0   2     1013.19     1048.73       24.29 o   0.1585E-03
  10   0   2      192.17      230.34       11.37 o   0.9977E-03
  11   0   2      206.90      232.37       12.48 o   0.9798E-03
  12   0   2      645.79      634.35       23.75 o   0.2850E-03
  13   0   2      680.71      740.50       25.62 o   0.2465E-03
  14   0   2      172.89      190.86       16.48 o   0.1039E-02
  15   0   2     1554.09     1362.20       53.25 o   0.9001E-04
  16   0   2        0.32        9.86        3.36 o   0.2573E-03
  17   0   2      151.79      149.95       22.57 o   0.9391E-03
   1   1   2     2148.12        0.00       28.39 l   0.0000E+00
   2   1   2     6556.25        0.00       75.18 l   0.0000E+00
   3   1   2     1991.94     2047.23       26.99 o   0.6421E-04
   4   1   2     4778.85     4655.57       55.42 o   0.1741E-04
   5   1   2     5384.79     5147.84       62.68 o   0.1442E-04
   6   1   2    36068.13    36094.38      407.12 o   0.4030E-06
   7   1   2      204.22      257.81        5.93 o   0.9783E-03
   8   1   2    15059.91    15758.47      172.35 o   0.2031E-05
   9   1   2      906.88      944.59       16.98 o   0.1958E-03
  10   1   2     6622.33     6715.19       90.04 o   0.9386E-05
  11   1   2      703.23      689.65       16.05 o   0.2787E-03
  12   1   2      194.56      183.12        9.79 o   0.1212E-02
  13   1   2        2.07        3.80        4.82 o   0.1027E-02
  14   1   2      130.26      106.91       11.63 o   0.1777E-02
  15   1   2        9.08        0.99       12.43 o   0.5990E-02
  16   1   2      633.63      610.37       21.74 o   0.3021E-03
  17   1   2      194.85      162.72       16.89 o   0.1071E-02
   0   2   2     1362.67     1175.97       24.80 o   0.1266E-03
   1   2   2     2264.40     2133.20       32.51 o   0.5817E-04
   2   2   2      648.18      732.37        9.68 o   0.2770E-03
   3   2   2      603.30      473.92        9.22 o   0.4270E-03
   4   2   2    25851.39    23714.51      307.14 o   0.8316E-06
   5   2   2    34547.30    33681.75      438.57 o   0.4414E-06
   6   2   2      174.48      179.95        6.21 o   0.1346E-02
   7   2   2    19112.12    19589.95      244.89 o   0.1313E-05
   8   2   2     2847.63     2706.20       43.84 o   0.4055E-04
   9   2   2     7235.26     8015.59      104.16 o   0.7266E-05
  10   2   2        5.43        6.50        6.02 o   0.1665E-01
  11   2   2     7031.19     7231.33      102.77 o   0.8349E-05
  12   2   2       32.99       23.62        7.67 o   0.6164E-02
  13   2   2      153.43      132.47       10.44 o   0.1581E-02
  14   2   2       55.99       53.97        9.27 o   0.3501E-02
  15   2   2      469.68      442.87       16.94 o   0.4487E-03
  16   2   2       42.08       38.86       11.23 o   0.3715E-02
  17   2   2     1519.39     1413.46       39.39 o   0.1010E-03
   1   3   2       -3.83        1.84        1.80 o   0.8266E-01
   2   3   2     4494.61     4479.98       55.19 o   0.1888E-04
   3   3   2      934.73      940.94       14.61 o   0.1883E-03
   4   3   2    34117.49    32568.53      404.83 o   0.4714E-06
   5   3   2      198.91      138.62        6.38 o   0.1535E-02
   6   3   2     3156.97     3591.97       43.82 o   0.2878E-04
   7   3   2     1076.25     1062.94       18.14 o   0.1610E-03
   8   3   2     8693.02     9679.53      123.60 o   0.5172E-05
   9   3   2      179.00      191.40        8.37 o   0.1214E-02
  10   3   2     3432.58     3622.09       53.35 o   0.2762E-04
  11   3   2      176.43      172.24        9.66 o   0.1264E-02
  12   3   2      611.76      624.83       16.43 o   0.3157E-03
  13   3   2      118.94      122.37        9.73 o   0.1747E-02
  14   3   2      346.25      334.04       14.28 o   0.6283E-03
  15   3   2       16.89       10.54       15.56 o   0.3475E-02
  16   3   2      464.97      413.83       17.52 o   0.4737E-03
  17   3   2       21.00       38.29       45.81 o   0.1156E-03
   0   4   2     3779.99     4084.12       66.63 o   0.2161E-04
   1   4   2     1478.72     1488.43       23.22 o   0.1037E-03
   2   4   2      183.07      178.98        6.21 o   0.1294E-02
   3   4   2     9132.29     8885.11      118.45 o   0.5463E-05
   4   4   2     1384.02     1460.82       21.19 o   0.1095E-03
   5   4   2    27151.84    25379.10      323.48 o   0.7497E-06
   6   4   2        5.39        0.93        3.98 o   0.4181E-01
   7   4   2     7019.80     7613.86      100.77 o   0.7750E-05
   8   4   2       12.32       28.90        7.47 o   0.6658E-02
   9   4   2     5617.04     6018.65       82.70 o   0.1173E-04
  10   4   2      253.23      288.81       10.36 o   0.8001E-03
  11   4   2      920.98      940.29       20.00 o   0.1900E-03
  12   4   2       26.03       15.01        7.54 o   0.8322E-02
  13   4   2       37.88       36.19        8.20 o   0.4814E-02
  14   4   2       26.85       30.63        8.49 o   0.5901E-02
  15   4   2      697.74      716.49       19.77 o   0.2640E-03
  16   4   2       18.32       12.72       21.14 o   0.2009E-02
   1   5   2     6720.99     5898.92      102.93 o   0.1014E-04
   2   5   2     5452.48     5479.64       86.42 o   0.1272E-04
   3   5   2      858.20      832.47       17.60 o   0.2191E-03
   4   5   2    14390.57    13501.51      200.54 o   0.2415E-05
   5   5   2       31.45       20.34        5.32 o   0.8063E-02
   6   5   2    17740.42    17082.54      247.01 o   0.1592E-05
   7   5   2       71.31       72.62        6.16 o   0.3256E-02
   8   5   2     6628.03     6611.40       96.50 o   0.9511E-05
   9   5   2        2.61        6.22        3.79 o   0.2708E-01
  10   5   2     2423.16     2480.29       40.26 o   0.4898E-04
  11   5   2      207.96      243.62       10.44 o   0.9845E-03
  12   5   2      173.68      170.36       10.42 o   0.1328E-02
  13   5   2      235.70      247.31       12.06 o   0.8778E-03
  14   5   2      649.04      621.17       18.56 o   0.3084E-03
  15   5   2       84.48       78.94       10.57 o   0.2478E-02
   0   6   2     1735.34     1841.69       48.64 o   0.6796E-04
   1   6   2     4456.29     4262.34       65.50 o   0.1914E-04
   2   6   2       69.31       91.02        5.65 o   0.2831E-02
   3   6   2    13012.43    12455.57      201.09 o   0.2808E-05
   4   6   2       26.57       37.86        5.10 o   0.6838E-02
   5   6   2    17643.62    17008.25      245.95 o   0.1616E-05
   6   6   2       38.56       37.11        5.83 o   0.5645E-02
   7   6   2     5849.88     5708.18       86.12 o   0.1217E-04
   8   6   2      175.93      170.89        8.95 o   0.1372E-02
   9   6   2     2877.34     2967.40       46.50 o   0.3713E-04
  10   6   2      151.86      176.07        9.39 o   0.1287E-02
  11   6   2      644.93      757.81       17.09 o   0.2611E-03
  12   6   2      158.50      155.04       10.56 o   0.1400E-02
  13   6   2       31.46       21.45        8.46 o   0.6333E-02
  14   6   2        3.53        3.94        6.79 o   0.1706E-01
  15   6   2       16.50       37.98       34.21 o   0.1621E-03
   1   7   2      362.66      353.63       12.13 o   0.5789E-03
   2   7   2     4961.52     4851.32       89.40 o   0.1523E-04
   3   7   2       -7.93        0.13        7.12 o   0.1646E-01
   4   7   2    11437.86    10810.97      174.73 o   0.3670E-05
   5   7   2      151.94      149.51        9.11 o   0.1505E-02
   6   7   2     2624.90     2719.00       42.53 o   0.4302E-04
   7   7   2      364.10      346.24       12.15 o   0.6155E-03
   8   7   2     2975.36     3011.28       48.07 o   0.3585E-04
   9   7   2       28.49       18.72        7.24 o   0.7548E-02
  10   7   2     1321.21     1365.14       26.53 o   0.1157E-03
  11   7   2        1.50        0.48        3.77 o   0.1231E-02
  12   7   2      240.41      302.86       12.50 o   0.7393E-03
  13   7   2       42.10       41.92        9.18 o   0.4195E-02
  14   7   2       23.46        9.85       15.14 o   0.3531E-02
   0   8   2       25.60       13.00       10.09 o   0.5905E-02
   1   8   2      367.10      366.62       14.68 o   0.5509E-03
   2   8   2       22.92        9.09        8.46 o   0.8084E-02
   3   8   2     1930.15     1870.47       46.21 o   0.6669E-04
   4   8   2       54.90       45.48        8.06 o   0.4132E-02
   5   8   2      226.56      182.54       12.38 o   0.1124E-02
   6   8   2       16.76        7.43       13.13 o   0.4724E-02
   7   8   2     1032.37     1032.12       26.73 o   0.1646E-03
   8   8   2        5.83        3.29        7.61 o   0.1334E-01
   9   8   2     2669.38     2568.27       49.24 o   0.4433E-04
  10   8   2       -8.61        0.44        9.91 o   0.9132E-02
  11   8   2      330.87      294.91       15.37 o   0.6686E-03
  12   8   2        8.78        5.70       13.37 o   0.4938E-02
  13   8   2       32.56       16.11       26.35 o   0.1291E-02
   1   9   2       10.12        9.71       10.73 o   0.6449E-02
   2   9   2      212.69      200.23       12.88 o   0.1013E-02
   3   9   2      294.53      305.89       14.38 o   0.6729E-03
   4   9   2       61.75       54.20        9.54 o   0.3736E-02
   5   9   2      470.42      408.97       18.11 o   0.4515E-03
   6   9   2     2607.35     2500.37       53.19 o   0.4501E-04
   7   9   2      140.17      177.01       12.33 o   0.1258E-02
   8   9   2     1526.03     1494.07       36.53 o   0.9638E-04
   9   9   2      111.57       85.73       12.23 o   0.1977E-02
  10   9   2      440.37      392.67       19.78 o   0.4762E-03
  11   9   2        7.93        1.29       23.72 o   0.1643E-03
   0  10   2       76.80       61.66       15.76 o   0.2121E-02
   1  10   2      141.18      109.63       14.72 o   0.1503E-02
   2  10   2      118.62      102.70       13.61 o   0.1686E-02
   3  10   2      669.66      691.52       22.15 o   0.2794E-03
   4  10   2      525.05      547.48       20.09 o   0.3384E-03
   5  10   2      900.61      845.96       26.65 o   0.1997E-03
   6  10   2        3.86        3.10        7.97 o   0.7046E-03
   7  10   2     3969.75     3814.42       76.97 o   0.2244E-04
   8  10   2       48.78       53.70       13.16 o   0.2612E-02
   9  10   2      552.84      503.47       31.83 o   0.3008E-03
   1  11   2       55.01       28.20       11.81 o   0.3688E-02
   2  11   2      144.88      157.04       14.12 o   0.1249E-02
   3  11   2       12.10        0.01       15.22 o   0.4052E-02
   4  11   2      430.34      378.36       23.30 o   0.4603E-03
   5  11   2        4.50       20.39       13.75 o   0.2737E-03
   6  11   2     1796.61     1768.83       85.70 o   0.5317E-04
   1   1   3     3027.10        0.00       36.20 l   0.0000E+00
   2   1   3    15022.83    14526.52      160.98 o   0.2219E-05
   3   1   3     2137.33     2118.63       26.94 o   0.6062E-04
   4   1   3     3280.43     3347.10       40.66 o   0.3059E-04
   5   1   3      693.49      662.27       10.28 o   0.2997E-03
   6   1   3     4678.61     4310.72       55.15 o   0.1903E-04
   7   1   3     1904.30     1810.78       24.53 o   0.7570E-04
   8   1   3       89.86       96.09        5.50 o   0.2526E-02
   9   1   3       35.00       37.49        5.02 o   0.5717E-02
  10   1   3      954.31      940.48       18.37 o   0.1886E-03
  11   1   3     1254.89     1370.95       22.73 o   0.1228E-03
  12   1   3      258.62      265.71       10.78 o   0.8520E-03
  13   1   3     1481.39     1446.01       28.76 o   0.1044E-03
  14   1   3        2.36        0.48        5.76 o   0.8275E-03
  15   1   3       28.92       21.08       10.19 o   0.5302E-02
  16   1   3       90.02       78.10       12.44 o   0.2233E-02
  17   1   3       76.48       55.07       12.88 o   0.2575E-02
   0   2   3     2951.01     2683.96       58.28 o   0.3759E-04
   1   2   3     9033.23     8665.41      123.77 o   0.5571E-05
   2   2   3        7.83       16.87        1.91 o   0.1764E-01
   3   2   3      668.86      519.88        9.92 o   0.3687E-03
   4   2   3     2669.82     2493.91       36.36 o   0.4678E-04
   5   2   3       83.20      104.16        3.57 o   0.2645E-02
   6   2   3     5606.62     5439.13       69.11 o   0.1314E-04
   7   2   3      947.82      916.40       14.94 o   0.1971E-03
   8   2   3      644.70      663.19       12.20 o   0.3004E-03
   9   2   3       31.14       25.76        8.02 o   0.6018E-02
  10   2   3       22.21       10.47        6.41 o   0.1132E-01
  11   2   3       72.09       71.86        9.89 o   0.2524E-02
  12   2   3      200.03      191.49       10.59 o   0.1146E-02
  13   2   3      120.94       99.04        9.95 o   0.2000E-02
  14   2   3      136.83       98.49       10.82 o   0.1905E-02
  15   2   3       29.44       19.48       10.02 o   0.5373E-02
  16   2   3       17.05        0.20       18.34 o   0.2796E-02
  17   2   3      135.54       85.29       17.41 o   0.1451E-02
   1   3   3      370.30      264.08        7.04 o   0.7419E-03
   2   3   3     4125.66     4239.27       50.83 o   0.2075E-04
   3   3   3      853.10      706.25       11.77 o   0.2510E-03
   4   3   3     1513.82     1569.43       20.68 o   0.9582E-04
   5   3   3      101.34      152.85        4.72 o   0.1866E-02
   6   3   3      293.04      303.78        8.81 o   0.7170E-03
   7   3   3      272.76      364.34        8.09 o   0.6700E-03
   8   3   3      298.05      310.92       10.97 o   0.7131E-03
   9   3   3      352.60      355.12       11.12 o   0.6374E-03
  10   3   3     2509.92     2703.09       40.77 o   0.4437E-04
  11   3   3       20.28       11.35       12.90 o   0.4527E-02
  12   3   3      458.69      511.88       14.51 o   0.4200E-03
  13   3   3       46.17       29.14        8.21 o   0.5322E-02
  14   3   3      465.11      478.55       15.87 o   0.4310E-03
  15   3   3       19.60        0.39       17.09 o   0.3153E-02
  16   3   3       -1.54        0.93        5.25 o   0.6531E-03
   0   4   3       30.26       75.78        3.84 o   0.3906E-02
   1   4   3      818.33      776.90       13.20 o   0.2354E-03
   2   4   3      576.76      542.42        9.78 o   0.3781E-03
   3   4   3       -0.89        0.58        0.65 o   0.3132E+00
   4   4   3      793.89      706.35       12.76 o   0.2650E-03
   5   4   3     2271.21     2073.20       30.35 o   0.5949E-04
   6   4   3      662.58      620.09       13.02 o   0.3161E-03
   7   4   3     1694.39     1759.08       26.40 o   0.8254E-04
   8   4   3      170.53      175.78        7.94 o   0.1339E-02
   9   4   3      498.75      523.69       13.35 o   0.4007E-03
  10   4   3      147.22      151.42        8.59 o   0.1554E-02
  11   4   3       60.81       62.77        7.52 o   0.3350E-02
  12   4   3      141.47      161.18        9.64 o   0.1470E-02
  13   4   3      556.09      638.86       16.43 o   0.3215E-03
  14   4   3      168.32      143.47       11.34 o   0.1420E-02
  15   4   3       25.21        3.51        8.99 o   0.8176E-02
  16   4   3       69.41       45.94       17.95 o   0.1931E-02
   1   5   3     1571.30     1615.27       25.19 o   0.9125E-04
   2   5   3     4612.00     4144.59       67.37 o   0.1878E-04
   3   5   3      437.09      382.44       11.86 o   0.5340E-03
   4   5   3        5.68        1.45        3.99 o   0.4171E-01
   5   5   3       91.22       64.28        6.59 o   0.3195E-02
   6   5   3        8.06        2.83        6.40 o   0.1916E-01
   7   5   3      876.60      996.40       17.76 o   0.1832E-03
   8   5   3     1134.54     1135.26       21.77 o   0.1483E-03
   9   5   3      367.03      391.43       11.88 o   0.5579E-03
  10   5   3      311.04      296.35       11.55 o   0.7296E-03
  11   5   3       65.34       68.84        7.93 o   0.3082E-02
  12   5   3      100.51      121.15        9.11 o   0.1942E-02
  13   5   3       50.60       68.10        8.60 o   0.3297E-02
  14   5   3       44.13       41.14        9.02 o   0.4374E-02
  15   5   3       -1.07        0.31        4.36 o   0.6573E-03
   0   6   3     5298.14     5004.50      129.26 o   0.1259E-04
   1   6   3       32.19       23.15        5.76 o   0.7439E-02
   2   6   3      329.41      348.87       10.86 o   0.6321E-03
   3   6   3      211.03      177.94        8.81 o   0.1175E-02
   4   6   3      155.54      177.78        7.34 o   0.1351E-02
   5   6   3      392.49      373.96       11.37 o   0.5714E-03
   6   6   3        6.71       12.11        5.81 o   0.1427E-01
   7   6   3       57.52       28.72        6.45 o   0.5646E-02
   8   6   3        4.96        1.14        5.34 o   0.2823E-01
   9   6   3      391.99      424.61       12.69 o   0.5065E-03
  10   6   3      358.24      353.52       12.74 o   0.6055E-03
  11   6   3       52.45       34.00        7.88 o   0.4878E-02
  12   6   3      316.47      331.13       13.21 o   0.6436E-03
  13   6   3        4.57        0.23        7.16 o   0.1743E-01
  14   6   3        9.08        7.55       12.73 o   0.5368E-02
  15   6   3        0.64        1.76        4.03 o   0.1798E-03
   1   7   3       20.70       14.19       11.44 o   0.5424E-02
   2   7   3       21.48       22.15        6.66 o   0.7836E-02
   3   7   3       81.63       73.22        9.81 o   0.2513E-02
   4   7   3      716.16      758.08       17.70 o   0.2515E-03
   5   7   3      783.60      837.12       18.93 o   0.2296E-03
   6   7   3       16.11        3.85       11.10 o   0.6737E-02
   7   7   3       10.35        6.53        8.38 o   0.1051E-01
   8   7   3       75.13       65.62        7.80 o   0.3132E-02
   9   7   3      880.92      944.49       20.04 o   0.1899E-03
  10   7   3      219.70      192.87       11.24 o   0.1092E-02
  11   7   3       87.55       82.76        9.22 o   0.2460E-02
  12   7   3       56.20       44.23        9.05 o   0.3866E-02
  13   7   3       25.75       29.01        9.73 o   0.5256E-02
  14   7   3       56.88       55.26       16.90 o   0.2034E-02
   0   8   3      544.81      497.54       24.85 o   0.3367E-03
   1   8   3      299.45      290.72       13.53 o   0.7007E-03
   2   8   3       19.39        3.47       13.12 o   0.4945E-02
   3   8   3       22.50       29.10        8.09 o   0.6076E-02
   4   8   3       29.40       13.37        7.40 o   0.7799E-02
   5   8   3       60.04       54.58        8.51 o   0.3720E-02
   6   8   3      413.52      382.17       14.69 o   0.5227E-03
   7   8   3      109.43       91.05        9.64 o   0.2167E-02
   8   8   3      421.79      410.17       15.63 o   0.4875E-03
   9   8   3        6.94        2.97        9.28 o   0.9906E-02
  10   8   3      398.49      409.89       16.28 o   0.5003E-03
  11   8   3       23.95       13.21        9.13 o   0.6995E-02
  12   8   3       83.12       42.63       14.34 o   0.2464E-02
   1   9   3      179.05      118.34       12.38 o   0.1519E-02
   2   9   3       -3.21        8.26        5.73 o   0.1905E-01
   3   9   3       92.71       91.44       10.06 o   0.2221E-02
   4   9   3      589.00      539.15       19.83 o   0.3353E-03
   5   9   3     2795.24     2820.55       55.82 o   0.3762E-04
   6   9   3      777.05      775.01       23.52 o   0.2319E-03
   7   9   3      708.28      665.54       22.61 o   0.2702E-03
   8   9   3       94.32      103.85       11.41 o   0.2012E-02
   9   9   3       21.16       22.91       19.67 o   0.2134E-02
  10   9   3       26.21       26.56       11.77 o   0.4344E-02
  11   9   3      229.02      218.99       31.92 o   0.5260E-03
   0  10   3      207.38      168.42       20.03 o   0.8867E-03
   1  10   3        6.50        0.18       11.67 o   0.6913E-02
   2  10   3      298.01      272.12       18.20 o   0.6875E-03
   3  10   3      135.51      126.57       12.40 o   0.1536E-02
   4  10   3       67.97       54.36       10.72 o   0.2961E-02
   5  10   3      504.21      501.24       19.86 o   0.3815E-03
   6  10   3      201.01      176.25       14.62 o   0.1038E-02
   7  10   3      190.46      167.16       14.76 o   0.1126E-02
   8  10   3        1.50        3.52        6.03 o   0.4798E-03
   1  11   3       48.79       35.11       11.79 o   0.3340E-02
   2  11   3       26.19       16.99       10.86 o   0.4899E-02
   3  11   3      319.27      267.74       17.63 o   0.6800E-03
   4  11   3      108.41      101.93       15.38 o   0.1590E-02
   5  11   3       22.07       28.57       20.78 o   0.1848E-02
   6  11   3      556.59      560.43       45.20 o   0.2184E-03
   0   0   4    97303.92        0.00     2270.52 l   0.0000E+00
   1   0   4     8772.03        0.00      167.67 l   0.0000E+00
   2   0   4    16549.64        0.00      324.97 l   0.0000E+00
   3   0   4     6520.48     6906.45      110.73 o   0.8799E-05
   4   0   4    59800.22    58803.79     1170.97 o   0.1331E-06
   5   0   4       59.02       71.58        4.65 o   0.3618E-02
   6   0   4      355.64      373.68       10.80 o   0.5814E-03
   7   0   4    10845.28    10856.02      185.16 o   0.3713E-05
   8   0   4    13952.88    14449.76      237.55 o   0.2258E-05
   9   0   4        2.46        0.31        3.95 o   0.5235E-01
  10   0   4     1764.32     1974.68       36.44 o   0.6957E-04
  11   0   4     3153.10     3359.27       70.30 o   0.2940E-04
  12   0   4     1029.78      978.19       30.97 o   0.1612E-03
  13   0   4       60.63       61.13       12.46 o   0.2581E-02
  14   0   4     3913.44     3914.83       88.49 o   0.2173E-04
  15   0   4      529.24      516.55       25.20 o   0.3433E-03
  16   0   4     2029.42     1943.55       54.82 o   0.6176E-04
  17   0   4      224.52      132.23       24.96 o   0.8018E-03
   1   1   4    95243.95        0.00     1269.57 l   0.0000E+00
   2   1   4    10993.05    10814.59      123.42 o   0.3905E-05
   3   1   4    11703.04    10974.08      125.80 o   0.3684E-05
   4   1   4       75.75       45.90        2.90 o   0.4872E-02
   5   1   4     3486.39     3601.32       41.43 o   0.2752E-04
   6   1   4     4758.61     4289.80       56.12 o   0.1860E-04
   7   1   4       68.77       37.74        4.18 o   0.5148E-02
   8   1   4      231.43      172.56        6.71 o   0.1233E-02
   9   1   4     9260.79     9546.39      114.83 o   0.5098E-05
  10   1   4      203.10      216.12        7.98 o   0.1110E-02
  11   1   4     3133.16     3119.60       46.39 o   0.3384E-04
  12   1   4       50.38       40.16        7.85 o   0.4506E-02
  13   1   4     4610.65     4617.38       71.11 o   0.1788E-04
  14   1   4      350.03      370.89       14.23 o   0.5776E-03
  15   1   4     3129.99     3050.02       57.10 o   0.3408E-04
  16   1   4       19.75        4.18       20.21 o   0.2252E-02
  17   1   4      520.56      488.41       21.20 o   0.3843E-03
   0   2   4    11366.26     9616.36      267.05 o   0.3427E-05
   1   2   4    14431.08    12660.01      181.29 o   0.2608E-05
   2   2   4    29805.28    27782.00      348.95 o   0.6239E-06
   3   2   4     1001.68      991.70       12.34 o   0.1835E-03
   4   2   4     9482.42     9855.30      115.75 o   0.4869E-05
   5   2   4      468.76      427.47        8.62 o   0.4773E-03
   6   2   4      784.92      865.60       12.68 o   0.2250E-03
   7   2   4      204.92      316.83        6.21 o   0.8147E-03
   8   2   4     2366.19     2442.89       32.43 o   0.5141E-04
   9   2   4      100.53      105.37        6.07 o   0.2306E-02
  10   2   4     7330.07     7709.66       92.48 o   0.7669E-05
  11   2   4      433.19      520.26       13.73 o   0.4210E-03
  12   2   4     2405.12     2506.61       40.65 o   0.4849E-04
  13   2   4       -0.36        8.87        1.61 o   0.1091E-02
  14   2   4     4914.61     5008.19       82.43 o   0.1562E-04
  15   2   4      294.84      226.28       15.46 o   0.8186E-03
  16   2   4     1191.04     1096.57       29.86 o   0.1466E-03
  17   2   4       27.35        2.83       14.25 o   0.4122E-02
   1   3   4     7471.64     7539.29      114.09 o   0.7336E-05
   2   3   4     4630.03     4435.73       65.19 o   0.1815E-04
   3   3   4     9700.81     9852.67      117.21 o   0.4748E-05
   4   3   4       78.41       92.76        3.67 o   0.2673E-02
   5   3   4     9118.58     8559.15      118.97 o   0.5680E-05
   6   3   4    11870.87    10636.29      143.39 o   0.3721E-05
   7   3   4     1891.21     2045.31       28.36 o   0.6875E-04
   8   3   4      366.47      388.78        9.97 o   0.5575E-03
   9   3   4     4254.92     4515.34       59.12 o   0.1926E-04
  10   3   4      416.95      473.41       12.76 o   0.4588E-03
  11   3   4     4873.63     4806.25       73.65 o   0.1646E-04
  12   3   4      110.12      141.84        8.98 o   0.1670E-02
  13   3   4     1448.97     1615.22       28.48 o   0.9653E-04
  14   3   4      247.95      232.59       12.78 o   0.8937E-03
  15   3   4     1315.13     1371.21       30.64 o   0.1162E-03
  16   3   4       12.34        4.78       15.19 o   0.3881E-02
   0   4   4    11371.61    11054.79      217.24 o   0.3384E-05
   1   4   4        8.63       16.35        3.37 o   0.1629E-01
   2   4   4    11768.54    11562.51      149.35 o   0.3430E-05
   3   4   4       49.28       60.65        3.67 o   0.4003E-02
   4   4   4    16660.06    15614.44      199.56 o   0.1874E-05
   5   4   4     1587.59     1401.99       22.42 o   0.1051E-03
   6   4   4      494.86      465.11       10.96 o   0.4431E-03
   7   4   4     2284.43     2325.67       33.77 o   0.5386E-04
   8   4   4     4518.71     4559.49       62.33 o   0.1826E-04
   9   4   4      124.44      147.55        7.84 o   0.1664E-02
  10   4   4     2687.20     2794.97       43.44 o   0.4078E-04
  11   4   4      573.38      671.62       15.43 o   0.3031E-03
  12   4   4     5280.97     5527.90       80.08 o   0.1339E-04
  13   4   4       23.78       15.02        7.83 o   0.8005E-02
  14   4   4     1578.34     1695.88       31.15 o   0.8890E-04
  15   4   4       59.67       57.12        9.87 o   0.3221E-02
  16   4   4      733.45      781.99       36.59 o   0.2025E-03
   1   5   4    10013.51     9764.53      138.40 o   0.4569E-05
   2   5   4     2319.19     2244.85       30.86 o   0.5571E-04
   3   5   4    11055.21    10794.45      143.41 o   0.3856E-05
   4   5   4      481.96      504.06        9.76 o   0.4299E-03
   5   5   4     3205.48     3446.44       45.16 o   0.2996E-04
   6   5   4       84.20       73.59        5.78 o   0.3039E-02
   7   5   4       15.57       10.73        8.61 o   0.8384E-02
   8   5   4      116.22      129.07        7.57 o   0.1873E-02
   9   5   4     2686.21     2718.23       43.33 o   0.4212E-04
  10   5   4      695.92      775.03       16.83 o   0.2552E-03
  11   5   4     2964.61     3226.29       48.26 o   0.3355E-04
  12   5   4       25.57       38.72        7.49 o   0.5130E-02
  13   5   4     1986.36     2100.14       36.22 o   0.6439E-04
  14   5   4       81.67       87.85       11.19 o   0.2264E-02
  15   5   4     1220.91     1134.10       30.32 o   0.1405E-03
   0   6   4     6589.58     6847.28      157.93 o   0.8103E-05
   1   6   4      172.84      135.66        9.04 o   0.1439E-02
   2   6   4    12956.34    12518.20      195.57 o   0.2826E-05
   3   6   4      465.90      409.42       11.62 o   0.4818E-03
   4   6   4     2990.71     2994.11       46.00 o   0.3522E-04
   5   6   4      122.94      116.09        7.15 o   0.1951E-02
   6   6   4      290.87      295.87       10.23 o   0.7430E-03
   7   6   4      439.48      393.03       12.52 o   0.5023E-03
   8   6   4      656.50      644.85       15.82 o   0.3005E-03
   9   6   4       24.28       25.08        6.37 o   0.7597E-02
  10   6   4     1910.48     2034.33       33.91 o   0.6777E-04
  11   6   4       74.84       82.49        8.42 o   0.2794E-02
  12   6   4     2013.53     2218.28       36.42 o   0.6112E-04
  13   6   4       16.97       27.13       16.47 o   0.2851E-02
  14   6   4      718.60      657.72       22.40 o   0.2756E-03
   1   7   4     4291.11     4404.15       76.46 o   0.1893E-04
   2   7   4      237.63      238.89       10.19 o   0.9187E-03
   3   7   4     8700.22     8821.02      134.61 o   0.5595E-05
   4   7   4       54.97       49.13        6.93 o   0.4329E-02
   5   7   4     3475.05     3351.61       58.43 o   0.2840E-04
   6   7   4     1116.70     1099.24       24.26 o   0.1519E-03
   7   7   4      925.99      992.20       21.73 o   0.1796E-03
   8   7   4       43.99       41.64        7.27 o   0.4904E-02
   9   7   4     1281.19     1275.01       25.55 o   0.1260E-03
  10   7   4        5.89        3.34        7.22 o   0.1439E-01
  11   7   4     2790.18     2770.17       47.21 o   0.4026E-04
  12   7   4        1.97        9.86        5.31 o   0.8011E-03
  13   7   4      632.13      619.58       20.72 o   0.3083E-03
  14   7   4       46.70       18.28       26.14 o   0.1278E-02
   0   8   4      807.58      725.00       30.91 o   0.2206E-03
   1   8   4      308.34      301.05       13.72 o   0.6700E-03
   2   8   4     3749.51     3716.19       69.15 o   0.2409E-04
   3   8   4        3.50        0.53        6.05 o   0.2292E-01
   4   8   4     2664.82     2683.51       51.96 o   0.4095E-04
   5   8   4       24.51       25.31        7.03 o   0.7022E-02
   6   8   4      200.83      194.87       11.39 o   0.1111E-02
   7   8   4      254.17      283.34       12.66 o   0.7772E-03
   8   8   4      561.91      542.01       17.71 o   0.3525E-03
   9   8   4      428.09      430.81       16.22 o   0.4656E-03
  10   8   4     1641.16     1605.91       34.62 o   0.8978E-04
  11   8   4       67.75       72.49       11.66 o   0.2518E-02
  12   8   4      821.72      861.35       37.90 o   0.1799E-03
   1   9   4     3013.56     3033.17       68.28 o   0.3213E-04
   2   9   4      102.35      102.37       10.49 o   0.1942E-02
   3   9   4     1439.47     1368.93       38.47 o   0.1038E-03
   4   9   4      103.91       88.17       10.62 o   0.2126E-02
   5   9   4       34.55       29.54        8.97 o   0.5429E-02
   6   9   4       66.57       43.37       10.21 o   0.3317E-02
   7   9   4        7.82        2.74       10.40 o   0.8071E-02
   8   9   4      118.96      109.25       12.08 o   0.1720E-02
   9   9   4      830.18      836.91       29.77 o   0.2006E-03
  10   9   4       15.50        2.46       19.57 o   0.2456E-02
   0  10   4     4289.07     4392.80      114.69 o   0.1656E-04
   1  10   4        1.02       10.40        3.85 o   0.7790E-03
   2  10   4     1257.85     1271.45       32.14 o   0.1214E-03
   3  10   4       22.44       14.91        9.27 o   0.6975E-02
   4  10   4      858.83      831.96       25.59 o   0.2090E-03
   5  10   4      529.65      529.43       20.33 o   0.3591E-03
   6  10   4      129.56      136.52       13.03 o   0.1465E-02
   7  10   4      161.54      145.26       13.87 o   0.1306E-02
   8  10   4      186.82      158.14       21.36 o   0.9114E-03
   1  11   4     1538.72     1455.53       38.46 o   0.9706E-04
   2  11   4        6.07        4.17       12.48 o   0.4533E-03
   3  11   4      818.18      782.31       26.43 o   0.2154E-03
   4  11   4      180.32      155.36       17.21 o   0.1060E-02
   5  11   4      -18.85        2.31       37.38 o   0.7031E-03
   1   1   5     4521.42     3789.54       61.12 o   0.2153E-04
   2   1   5    50480.07    47540.11      634.55 o   0.2176E-06
   3   1   5     1027.60     1116.46       14.09 o   0.1607E-03
   4   1   5      392.17      448.56        7.00 o   0.5132E-03
   5   1   5     6731.34     6729.03       73.53 o   0.9426E-05
   6   1   5      235.47      266.23        6.00 o   0.9047E-03
   7   1   5       15.17        2.80        5.15 o   0.1860E-01
   8   1   5      200.34      219.54        6.33 o   0.1125E-02
   9   1   5      187.25      151.28       10.48 o   0.1314E-02
  10   1   5      285.61      273.06        9.67 o   0.8157E-03
  11   1   5     4932.86     5158.68       68.23 o   0.1541E-04
  12   1   5     1276.87     1388.69       25.26 o   0.1162E-03
  13   1   5      296.21      270.08       13.58 o   0.7541E-03
  14   1   5       32.06       31.26        8.73 o   0.5130E-02
  15   1   5       66.67       16.35       10.76 o   0.4163E-02
  16   1   5       85.95       67.33       12.19 o   0.2328E-02
  17   1   5       28.28        5.53       12.91 o   0.4624E-02
   0   2   5    17910.92    15170.40      337.03 o   0.1628E-05
   1   2   5    25718.15    22184.96      341.48 o   0.8791E-06
   2   2   5     3908.64     3458.24       47.21 o   0.2654E-04
   3   2   5      132.19       73.39        3.44 o   0.2508E-02
   4   2   5     2517.55     2426.78       28.71 o   0.4951E-04
   5   2   5      166.83      192.93        4.33 o   0.1350E-02
   6   2   5       15.26       10.20        5.30 o   0.1301E-01
   7   2   5      217.35      254.91        7.49 o   0.9682E-03
   8   2   5     1053.50     1089.24       16.97 o   0.1639E-03
   9   2   5      128.67      160.13        7.02 o   0.1567E-02
  10   2   5      393.45      351.14       12.58 o   0.5889E-03
  11   2   5      907.92     1025.74       17.14 o   0.1802E-03
  12   2   5       82.77       42.69        8.66 o   0.3484E-02
  13   2   5       92.12       95.46       10.24 o   0.2151E-02
  14   2   5      100.86       34.41       10.88 o   0.3110E-02
  15   2   5       51.07       35.38       10.63 o   0.3832E-02
  16   2   5      361.64      283.78       17.26 o   0.6422E-03
  17   2   5        0.86        5.51        5.46 o   0.9765E-04
   1   3   5      407.48      608.90        9.07 o   0.3988E-03
   2   3   5    16713.83    15354.60      196.79 o   0.1918E-05
   3   3   5     1618.08     1834.20       20.31 o   0.8254E-04
   4   3   5       22.28       37.42        2.95 o   0.7919E-02
   5   3   5      396.24      425.55        8.24 o   0.5456E-03
   6   3   5     1527.01     1636.16       23.22 o   0.9514E-04
   7   3   5        7.93        0.55        4.60 o   0.2984E-01
   8   3   5      184.32      136.34        8.06 o   0.1493E-02
   9   3   5       58.42       37.62        6.34 o   0.5114E-02
  10   3   5       41.44       32.05        6.20 o   0.6263E-02
  11   3   5      632.04      683.29       16.27 o   0.2905E-03
  12   3   5        6.57        0.06        7.66 o   0.1483E-01
  13   3   5      248.91      277.12       12.13 o   0.8129E-03
  14   3   5       44.85       38.11        8.98 o   0.4428E-02
  15   3   5       67.57       40.78       10.91 o   0.3405E-02
  16   3   5        6.48        5.44       12.82 o   0.5472E-02
   0   4   5     3967.64     3804.87       79.21 o   0.2197E-04
   1   4   5      653.86      689.19       12.14 o   0.2884E-03
   2   4   5      390.24      468.19        8.92 o   0.4851E-03
   3   4   5      417.95      408.06        8.24 o   0.5421E-03
   4   4   5      791.91      852.51       12.76 o   0.2271E-03
   5   4   5      190.03      209.44        6.47 o   0.1173E-02
   6   4   5      785.95      858.82       14.52 o   0.2225E-03
   7   4   5       23.51        7.17        4.53 o   0.1531E-01
   8   4   5      100.69       88.42        6.79 o   0.2551E-02
   9   4   5       31.13       31.00        5.59 o   0.6524E-02
  10   4   5      238.34      252.14       10.16 o   0.9208E-03
  11   4   5      719.88      764.66       17.36 o   0.2569E-03
  12   4   5       23.60        0.55        7.42 o   0.1183E-01
  13   4   5       24.46       22.87        7.80 o   0.6940E-02
  14   4   5       62.99       69.00        9.32 o   0.3036E-02
  15   4   5       -9.98       14.07       12.64 o   0.4663E-02
  16   4   5       -2.79        3.23       11.04 o   0.2660E-03
   1   5   5      317.75      347.05        8.54 o   0.6541E-03
   2   5   5       44.04       18.24        3.97 o   0.9047E-02
   3   5   5      137.57      128.80        5.40 o   0.1828E-02
   4   5   5      528.71      461.80       11.19 o   0.4282E-03
   5   5   5      111.23      132.95        6.27 o   0.1959E-02
   6   5   5       46.53       53.64        5.62 o   0.4575E-02
   7   5   5      705.80      698.94       14.52 o   0.2810E-03
   8   5   5      158.60      135.99        7.72 o   0.1608E-02
   9   5   5      573.02      632.10       14.68 o   0.3266E-03
  10   5   5        1.93        0.23        3.60 o   0.4991E-01
  11   5   5      310.58      291.54       12.22 o   0.7045E-03
  12   5   5      242.38      216.71       11.72 o   0.9704E-03
  13   5   5      306.04      305.38       13.39 o   0.6873E-03
  14   5   5        0.64        0.04        2.00 o   0.7292E-03
  15   5   5      478.01      429.72       19.40 o   0.4433E-03
   0   6   5       30.78       37.22        6.87 o   0.5845E-02
   1   6   5      171.56      207.27        8.04 o   0.1185E-02
   2   6   5       29.30       41.16        5.95 o   0.6151E-02
   3   6   5      699.74      709.46       15.14 o   0.2735E-03
   4   6   5      178.89      153.94        7.76 o   0.1457E-02
   5   6   5      505.28      554.04       13.26 o   0.3816E-03
   6   6   5     1709.20     1669.38       29.40 o   0.8474E-04
   7   6   5     2198.67     2260.38       36.41 o   0.5591E-04
   8   6   5      146.93      140.63        8.52 o   0.1570E-02
   9   6   5      219.60      210.43       10.14 o   0.1049E-02
  10   6   5      445.87      454.33       13.93 o   0.4601E-03
  11   6   5      357.24      364.91       13.39 o   0.5940E-03
  12   6   5       22.50        4.07        8.90 o   0.8614E-02
  13   6   5       29.65       33.61        9.76 o   0.4665E-02
  14   6   5      146.50      138.82       13.03 o   0.1435E-02
   1   7   5     2611.79     2715.40       49.70 o   0.4143E-04
   2   7   5       95.68       94.89        7.61 o   0.2458E-02
   3   7   5       38.18       31.14        6.46 o   0.6339E-02
   4   7   5      110.39      105.68        9.27 o   0.2024E-02
   5   7   5      992.23     1010.56       22.12 o   0.1682E-03
   6   7   5     3919.55     3942.92       65.45 o   0.2220E-04
   7   7   5       37.36       38.41        7.38 o   0.5589E-02
   8   7   5       59.00       65.52        8.47 o   0.3200E-02
   9   7   5       63.84       64.67        7.93 o   0.3241E-02
  10   7   5       32.74       12.49        7.68 o   0.8217E-02
  11   7   5       41.52       31.53        9.41 o   0.4735E-02
  12   7   5      105.71       78.25       11.34 o   0.2240E-02
  13   7   5        5.40        5.85        9.63 o   0.8875E-02
  14   7   5       85.27       76.65       27.64 o   0.9380E-03
   0   8   5     1233.16     1362.23       40.70 o   0.1062E-03
   1   8   5      760.62      791.62       24.67 o   0.2159E-03
   2   8   5     1016.24     1064.05       25.32 o   0.1592E-03
   3   8   5      100.10       86.01        9.57 o   0.2223E-02
   4   8   5      201.34      193.47       10.65 o   0.1091E-02
   5   8   5       33.21       33.76        8.49 o   0.5106E-02
   6   8   5      471.07      433.11       15.93 o   0.4444E-03
   7   8   5      316.47      285.15       13.85 o   0.7237E-03
   8   8   5      251.09      245.08       12.98 o   0.8475E-03
   9   8   5      346.98      337.00       14.98 o   0.6144E-03
  10   8   5      135.51      116.26       13.04 o   0.1553E-02
  11   8   5       19.66       11.67       19.81 o   0.2235E-02
  12   8   5       41.56       41.42       16.95 o   0.2275E-02
   1   9   5       73.06       45.45       11.76 o   0.2833E-02
   2   9   5       31.55        1.52        8.44 o   0.8999E-02
   3   9   5        9.28        7.79       11.73 o   0.6008E-02
   4   9   5     1351.21     1298.95       32.34 o   0.1156E-03
   5   9   5       20.83       16.85       16.86 o   0.2853E-02
   6   9   5       30.42       16.89        9.28 o   0.6182E-02
   7   9   5      156.07      136.78       12.62 o   0.1426E-02
   8   9   5       63.41       78.20       12.62 o   0.2306E-02
   9   9   5      138.18      147.39       15.36 o   0.1251E-02
  10   9   5       36.56       19.84       12.50 o   0.4079E-02
   0  10   5      635.43      676.58       31.13 o   0.2416E-03
   1  10   5      128.06      143.63       12.35 o   0.1460E-02
   2  10   5       15.10       12.16       15.73 o   0.3393E-02
   3  10   5      311.45      286.85       16.21 o   0.6764E-03
   4  10   5       23.83       22.70        9.57 o   0.5973E-02
   5  10   5        3.70        7.69        7.59 o   0.7373E-03
   6  10   5       25.92       30.27        9.99 o   0.4800E-02
   7  10   5       44.13       28.53       12.97 o   0.3500E-02
   8  10   5      173.00      140.65       21.08 o   0.9630E-03
   1  11   5      213.86      207.35       15.70 o   0.9370E-03
   2  11   5        6.64        6.71       12.82 o   0.5458E-02
   3  11   5      108.89       82.31       13.20 o   0.1977E-02
   4  11   5       12.53        2.75       21.78 o   0.2015E-02
   0   0   6      261.91      385.71       10.13 o   0.6241E-03
   1   0   6      851.33      742.77       15.92 o   0.2375E-03
   2   0   6       15.05        3.85        5.09 o   0.1964E-01
   3   0   6      167.64      243.50        6.00 o   0.1138E-02
   4   0   6    26120.37    25573.02      391.30 o   0.7279E-06
   5   0   6    26432.05    26284.08      443.76 o   0.6832E-06
   6   0   6      115.83       61.45        7.75 o   0.2733E-02
   7   0   6    78297.98    76629.92     1309.14 o   0.8387E-07
   8   0   6      782.99      755.97       19.08 o   0.2437E-03
   9   0   6    12556.57    12873.77      215.05 o   0.2764E-05
  10   0   6     4810.37     5048.07       86.86 o   0.1512E-04
  11   0   6     1612.65     1674.20       41.10 o   0.8109E-04
  12   0   6       26.85       29.44       10.60 o   0.4478E-02
  13   0   6      234.66      262.53       16.83 o   0.7748E-03
  14   0   6       41.99       13.86       12.75 o   0.4057E-02
  15   0   6      909.66      823.20       32.51 o   0.1864E-03
  16   0   6       60.49       49.79       15.16 o   0.2333E-02
  17   0   6      480.54      419.36       32.72 o   0.3371E-03
   1   1   6      109.87       76.36        3.94 o   0.2673E-02
   2   1   6     6041.61     6380.12       77.47 o   0.1049E-04
   3   1   6       -0.55        0.60        0.39 o   0.5749E+00
   4   1   6     5783.91     6070.59       74.64 o   0.1146E-04
   5   1   6       11.35       18.65        3.41 o   0.1265E-01
   6   1   6    27854.76    27688.72      311.77 o   0.6679E-06
   7   1   6      646.98      626.53       11.28 o   0.3174E-03
   8   1   6     9722.21    10357.04      111.25 o   0.4519E-05
   9   1   6       18.12        8.55        9.15 o   0.8016E-02
  10   1   6     3195.47     3322.04       45.80 o   0.3159E-04
  11   1   6       29.49       11.88        9.62 o   0.6425E-02
  12   1   6      569.81      527.24       15.91 o   0.3749E-03
  13   1   6      488.68      568.41       15.71 o   0.3714E-03
  14   1   6      410.30      388.41       15.13 o   0.5282E-03
  15   1   6      243.27      216.34       13.40 o   0.9280E-03
  16   1   6     1065.88      920.10       28.00 o   0.1773E-03
  17   1   6        3.75        0.31       15.34 o   0.1858E-03
   0   2   6   207613.41   181268.97     3899.85 o   0.1281E-07
   1   2   6    11585.21    10746.13      155.43 o   0.3648E-05
   2   2   6      297.85      235.11        6.17 o   0.9241E-03
   3   2   6    23120.44    21996.09      247.42 o   0.1004E-05
   4   2   6     6255.96     5494.59       68.46 o   0.1200E-04
   5   2   6    10605.69    11178.59      115.00 o   0.3906E-05
   6   2   6     3570.36     3293.48       40.56 o   0.3011E-04
   7   2   6     8985.49     9450.09      102.94 o   0.5270E-05
   8   2   6      847.67      845.03       17.09 o   0.2159E-03
   9   2   6     7874.56     7978.01       98.54 o   0.6988E-05
  10   2   6      342.57      295.53        9.96 o   0.7142E-03
  11   2   6     1517.06     1747.55       25.59 o   0.8864E-04
  12   2   6     1314.97     1420.45       25.82 o   0.1147E-03
  13   2   6      638.05      675.47       19.21 o   0.2913E-03
  14   2   6       20.18        5.82       17.59 o   0.2889E-02
  15   2   6      544.98      551.28       19.49 o   0.3546E-03
  16   2   6       19.17        6.33       22.79 o   0.1775E-02
  17   2   6      804.25      736.33       56.34 o   0.1473E-03
   1   3   6     5537.16     5015.58       76.75 o   0.1399E-04
   2   3   6     5206.07     4507.07       62.99 o   0.1631E-04
   3   3   6     3542.61     3312.23       44.42 o   0.2920E-04
   4   3   6    43861.97    39664.91      489.62 o   0.3097E-06
   5   3   6       62.89       73.21        3.62 o   0.3450E-02
   6   3   6    16207.53    16247.96      194.56 o   0.1852E-05
   7   3   6      347.56      318.09        9.18 o   0.6811E-03
   8   3   6     9879.44    10351.46      140.97 o   0.4350E-05
   9   3   6       -0.18        0.12        0.99 o   0.2987E-02
  10   3   6     5006.77     5232.22       69.24 o   0.1493E-04
  11   3   6      129.58      119.02        8.17 o   0.1868E-02
  12   3   6       10.60        3.83        9.96 o   0.8458E-02
  13   3   6      488.42      545.53       17.11 o   0.3817E-03
  14   3   6      313.69      295.60       14.91 o   0.6840E-03
  15   3   6        4.55        3.87        9.80 o   0.5497E-03
  16   3   6      826.48      843.75       27.63 o   0.2041E-03
  17   3   6      591.94      459.16       50.99 o   0.2109E-03
   0   4   6     2598.30     1912.59       53.84 o   0.5177E-04
   1   4   6     1397.75      967.70       27.24 o   0.1409E-03
   2   4   6       17.20        9.69        5.03 o   0.1387E-01
   3   4   6    14722.08    14324.73      166.25 o   0.2325E-05
   4   4   6      324.60      379.93        6.93 o   0.6500E-03
   5   4   6    15900.11    15084.63      179.84 o   0.2069E-05
   6   4   6      889.77      751.25       15.88 o   0.2281E-03
   7   4   6     1772.72     1976.81       29.91 o   0.7150E-04
   8   4   6      874.49      930.50       18.11 o   0.2009E-03
   9   4   6     5192.86     5239.44       71.35 o   0.1459E-04
  10   4   6       85.73       66.78        7.10 o   0.2969E-02
  11   4   6      844.21      819.75       19.16 o   0.2258E-03
  12   4   6       10.21       21.96        9.94 o   0.5892E-02
  13   4   6      233.88      290.38       11.91 o   0.8039E-03
  14   4   6       34.79       37.79       10.06 o   0.4223E-02
  15   4   6      228.00      204.79       16.22 o   0.9423E-03
  16   4   6       30.96       32.14       17.43 o   0.2423E-02
   1   5   6      686.53      632.88       16.84 o   0.2851E-03
   2   5   6     3563.63     3469.17       48.18 o   0.2825E-04
   3   5   6      593.15      591.21       10.91 o   0.3399E-03
   4   5   6    10984.81    10540.94      133.76 o   0.4005E-05
   5   5   6       91.62      104.50        6.23 o   0.2329E-02
   6   5   6     5206.66     5538.49       77.14 o   0.1356E-04
   7   5   6      178.39      162.96        8.49 o   0.1360E-02
   8   5   6     3008.78     3280.80       43.96 o   0.3337E-04
   9   5   6      629.44      609.28       14.57 o   0.3200E-03
  10   5   6     3503.78     3683.23       55.08 o   0.2644E-04
  11   5   6        2.54        7.70        4.53 o   0.2393E-01
  12   5   6      160.61      174.13       10.51 o   0.1263E-02
  13   5   6       30.16       27.42        9.45 o   0.5287E-02
  14   5   6       44.13       43.37       10.36 o   0.3832E-02
  15   5   6       41.08       35.93       12.34 o   0.3488E-02
   0   6   6      235.45      198.29       11.73 o   0.1010E-02
   1   6   6      585.36      597.53       16.36 o   0.3310E-03
   2   6   6       26.89       23.52        4.74 o   0.8180E-02
   3   6   6     3095.80     3262.32       47.23 o   0.3235E-04
   4   6   6      633.08      619.36       14.48 o   0.3137E-03
   5   6   6    10609.32    10296.55      139.22 o   0.4173E-05
   6   6   6       85.27       78.51        6.57 o   0.2964E-02
   7   6   6     2468.25     2455.12       37.41 o   0.4938E-04
   8   6   6      132.69      137.26        8.33 o   0.1682E-02
   9   6   6     1631.08     1690.92       29.65 o   0.8705E-04
  10   6   6      105.58      141.04        8.64 o   0.1773E-02
  11   6   6      778.93      800.49       21.20 o   0.2325E-03
  12   6   6        5.91        7.00        8.94 o   0.9616E-02
  13   6   6       83.68       98.91       10.96 o   0.2183E-02
  14   6   6        4.67       11.89        9.23 o   0.8632E-02
   1   7   6       23.71       26.03        7.38 o   0.6437E-02
   2   7   6      716.55      730.76       17.40 o   0.2601E-03
   3   7   6        1.80        0.54        3.10 o   0.7435E-01
   4   7   6     4035.50     4073.40       66.39 o   0.2138E-04
   5   7   6       19.84       23.35       12.30 o   0.4244E-02
   6   7   6     2048.73     2019.42       38.04 o   0.6454E-04
   7   7   6       18.42       12.28       12.88 o   0.4582E-02
   8   7   6     3353.53     3304.57       57.99 o   0.2999E-04
   9   7   6        3.81        2.58        6.04 o   0.2045E-01
  10   7   6      228.38      208.78       14.28 o   0.9648E-03
  11   7   6        9.60        5.53       11.49 o   0.6381E-02
  12   7   6      391.20      395.56       16.78 o   0.5076E-03
  13   7   6      145.94      112.81       12.90 o   0.1592E-02
  14   7   6      137.54      126.25       31.28 o   0.6787E-03
   0   8   6        6.11        2.67       10.03 o   0.8590E-02
   1   8   6     1314.79     1296.46       35.14 o   0.1126E-03
   2   8   6      465.17      484.22       16.34 o   0.4057E-03
   3   8   6     1141.94     1162.16       24.91 o   0.1403E-03
   4   8   6       80.94       84.58        8.44 o   0.2617E-02
   5   8   6     7141.63     7097.77      113.43 o   0.8219E-05
   6   8   6       12.38        5.63       11.39 o   0.6227E-02
   7   8   6     6296.02     5992.29      101.93 o   0.1085E-04
   8   8   6        0.04        1.04        1.61 o   0.1116E-02
   9   8   6      744.32      719.72       23.62 o   0.2477E-03
  10   8   6       53.35       57.16       11.09 o   0.3012E-02
  11   8   6      538.54      553.70       21.60 o   0.3362E-03
  12   8   6       89.77      102.63       18.81 o   0.1394E-02
   1   9   6      970.88      986.10       25.92 o   0.1706E-03
   2   9   6     2688.22     2818.71       53.73 o   0.3851E-04
   3   9   6      212.67      184.10       15.15 o   0.1005E-02
   4   9   6     1521.21     1421.78       35.17 o   0.1014E-03
   5   9   6       -1.45        0.04        3.95 o   0.1084E-02
   6   9   6     3230.78     3180.63       63.34 o   0.3097E-04
   7   9   6        9.57        2.66       13.68 o   0.4872E-02
   8   9   6     1707.63     1707.04       46.11 o   0.7711E-04
   9   9   6       -2.71        0.22        7.43 o   0.5739E-03
  10   9   6      535.06      579.36       30.68 o   0.2885E-03
   0  10   6       41.35       44.07       21.21 o   0.1650E-02
   1  10   6       -4.23        2.60        7.81 o   0.1328E-01
   2  10   6       95.77       86.83       11.66 o   0.2146E-02
   3  10   6      906.61      952.28       26.20 o   0.1791E-03
   4  10   6      494.95      462.29       19.65 o   0.4028E-03
   5  10   6      279.31      223.18       15.89 o   0.8738E-03
   6  10   6       19.28        4.09       21.87 o   0.1941E-02
   7  10   6     2126.18     2074.36       55.17 o   0.5725E-04
   8  10   6       -2.79        3.59       14.52 o   0.1539E-03
   1  11   6       12.21       23.97       18.72 o   0.2336E-02
   2  11   6      217.67      163.19       18.04 o   0.9911E-03
   3  11   6        8.43       31.06       14.54 o   0.3270E-02
   4  11   6      366.35      295.19       35.99 o   0.3891E-03
   1   1   7     5303.01     5808.88       67.16 o   0.1256E-04
   2   1   7      987.72     1074.87       15.68 o   0.1627E-03
   3   1   7       39.25       23.45        2.42 o   0.9469E-02
   4   1   7      727.58      755.18       10.31 o   0.2607E-03
   5   1   7     1514.78     1245.06       28.92 o   0.1140E-03
   6   1   7      354.11      371.21        7.58 o   0.6194E-03
   7   1   7     3020.11     3088.24       36.62 o   0.3534E-04
   8   1   7     1610.63     1294.19       22.83 o   0.1137E-03
   9   1   7       37.09       40.53        4.77 o   0.5759E-02
  10   1   7     1863.64     1881.87       29.26 o   0.7348E-04
  11   1   7      124.93      149.12        7.90 o   0.1747E-02
  12   1   7      160.47      125.11        9.81 o   0.1544E-02
  13   1   7      464.36      500.39       15.43 o   0.4182E-03
  14   1   7      425.98      399.73       15.45 o   0.4985E-03
  15   1   7       10.85        8.73       12.89 o   0.4984E-02
  16   1   7      120.27      102.76       13.03 o   0.1735E-02
   0   2   7    42511.32    39847.19      694.40 o   0.2900E-06
   1   2   7    32732.14    28920.25      434.32 o   0.5402E-06
   2   2   7     1639.42     1609.71       22.25 o   0.9185E-04
   3   2   7      316.51      331.99        6.11 o   0.7052E-03
   4   2   7      112.66       48.37        3.93 o   0.3371E-02
   5   2   7      423.93      401.09        8.06 o   0.5528E-03
   6   2   7     2908.06     2856.85       33.61 o   0.3898E-04
   7   2   7      504.00      488.07        9.73 o   0.4378E-03
   8   2   7       15.29        3.23        6.70 o   0.1453E-01
   9   2   7      944.92      941.45       20.73 o   0.1863E-03
  10   2   7      258.87      239.43       10.24 o   0.8928E-03
  11   2   7      431.94      429.08       12.34 o   0.4943E-03
  12   2   7     2242.93     2375.50       35.35 o   0.5408E-04
  13   2   7      111.65       69.08        9.76 o   0.2412E-02
  14   2   7       15.68       17.41       15.65 o   0.3215E-02
  15   2   7       27.37        2.71       11.61 o   0.5769E-02
  16   2   7      216.17      179.51       16.80 o   0.9718E-03
  17   2   7      -14.57       23.59       40.99 o   0.1006E-03
   1   3   7     4333.60     4339.00       59.98 o   0.1983E-04
   2   3   7    13057.17    12242.35      154.30 o   0.2983E-05
   3   3   7     1064.80     1028.85       15.07 o   0.1670E-03
   4   3   7      506.46      538.88        9.11 o   0.3803E-03
   5   3   7      232.43      198.68        5.92 o   0.1183E-02
   6   3   7      121.05      134.21        4.85 o   0.1894E-02
   7   3   7      302.93      298.83        8.08 o   0.7489E-03
   8   3   7      378.10      351.19       11.02 o   0.6166E-03
   9   3   7      167.90      170.73        7.60 o   0.1393E-02
  10   3   7      444.80      527.83       14.69 o   0.4036E-03
  11   3   7       13.25        6.92        9.55 o   0.7747E-02
  12   3   7     1985.82     2241.87       34.64 o   0.6134E-04
  13   3   7       20.40        2.07       16.53 o   0.3302E-02
  14   3   7       21.26        0.38       20.81 o   0.2172E-02
  15   3   7       36.63       44.43       11.79 o   0.3541E-02
  16   3   7       28.98        3.59       12.62 o   0.4872E-02
  17   3   7       81.63      101.58       30.85 o   0.7700E-03
   0   4   7      604.16      600.85       21.29 o   0.3005E-03
   1   4   7     1950.39     1508.90       32.08 o   0.8349E-04
   2   4   7     2212.77     2008.70       28.71 o   0.6291E-04
   3   4   7     2763.85     2700.65       35.25 o   0.4182E-04
   4   4   7      493.39      438.10        8.86 o   0.4645E-03
   5   4   7     4935.12     4637.59       58.14 o   0.1709E-04
   6   4   7      217.09      187.85        7.44 o   0.1182E-02
   7   4   7        3.86        7.93        3.74 o   0.2725E-01
   8   4   7      205.39      192.28        8.08 o   0.1187E-02
   9   4   7       49.81       59.81        6.30 o   0.3954E-02
  10   4   7       76.66       63.46        7.77 o   0.3261E-02
  11   4   7       14.26        2.51       10.18 o   0.7926E-02
  12   4   7       12.82        3.40       11.14 o   0.6862E-02
  13   4   7      339.61      341.70       15.30 o   0.5946E-03
  14   4   7       49.49       55.72       11.45 o   0.3003E-02
  15   4   7       34.81       50.56       11.59 o   0.3230E-02
  16   4   7        4.93       22.59       22.81 o   0.1099E-03
   1   5   7     5160.98     4894.46       79.45 o   0.1480E-04
   2   5   7     5655.74     5512.74       80.65 o   0.1259E-04
   3   5   7       56.64       40.60        4.30 o   0.5087E-02
   4   5   7      498.05      506.08        9.87 o   0.4206E-03
   5   5   7        3.70        1.68        3.36 o   0.4344E-01
   6   5   7      121.69      108.55        6.90 o   0.2129E-02
   7   5   7       46.15       35.82        5.46 o   0.5618E-02
   8   5   7      366.38      382.20       10.73 o   0.5823E-03
   9   5   7        5.75        8.01        6.29 o   0.1534E-01
  10   5   7      603.23      633.94       16.18 o   0.3125E-03
  11   5   7      347.54      369.47       14.50 o   0.5701E-03
  12   5   7        3.38        6.39        6.58 o   0.1652E-01
  13   5   7       22.20        9.28        9.38 o   0.7576E-02
  14   5   7      306.20      297.09       17.32 o   0.6524E-03
  15   5   7        1.61        0.62        8.05 o   0.2893E-03
   0   6   7      325.14      333.65       13.59 o   0.6264E-03
   1   6   7      311.02      273.27       11.88 o   0.7613E-03
   2   6   7        2.36        1.30        2.73 o   0.8851E-01
   3   6   7      587.75      663.69       12.56 o   0.3138E-03
   4   6   7        3.86        0.34        3.79 o   0.3502E-01
   5   6   7      563.45      578.76       17.12 o   0.3383E-03
   6   6   7      325.68      333.57       11.30 o   0.6593E-03
   7   6   7      411.70      440.41       12.79 o   0.4904E-03
   8   6   7       12.78        1.86        9.39 o   0.9183E-02
   9   6   7       18.42       17.70       13.32 o   0.4125E-02
  10   6   7      205.37      223.15       11.82 o   0.9779E-03
  11   6   7      499.39      595.55       17.08 o   0.3471E-03
  12   6   7       11.87       10.66       13.53 o   0.4515E-02
  13   6   7       23.22       14.49        9.65 o   0.6222E-02
  14   6   7        9.56        0.67       13.25 o   0.5302E-02
   1   7   7       83.81       88.32        7.14 o   0.2595E-02
   2   7   7     1005.10     1125.42       19.93 o   0.1610E-03
   3   7   7      170.18      142.89        8.65 o   0.1491E-02
   4   7   7      139.56      146.76        8.66 o   0.1610E-02
   5   7   7        1.68        0.19        3.18 o   0.8124E-01
   6   7   7      843.93      775.70       20.45 o   0.2348E-03
   7   7   7     1180.67     1186.77       25.75 o   0.1361E-03
   8   7   7       56.69       61.63        8.39 o   0.3372E-02
   9   7   7       14.94       24.86       14.68 o   0.3459E-02
  10   7   7        3.70        2.05        7.21 o   0.1680E-01
  11   7   7      353.23      333.49       17.53 o   0.5885E-03
  12   7   7      202.88      167.49       15.15 o   0.1080E-02
  13   7   7       73.75       71.19       12.87 o   0.2310E-02
  14   7   7      -18.00        4.50       42.81 o   0.1145E-03
   0   8   7      664.68      676.86       27.73 o   0.2480E-03
   1   8   7       -0.37        0.33        1.39 o   0.1506E-02
   2   8   7       24.42       23.57        6.81 o   0.7581E-02
   3   8   7       33.34       38.95        7.38 o   0.5072E-02
   4   8   7      874.65      923.11       21.15 o   0.1959E-03
   5   8   7     1508.85     1509.04       30.87 o   0.9811E-04
   6   8   7      147.65      155.41       10.69 o   0.1399E-02
   7   8   7       55.60       24.91       10.15 o   0.4302E-02
   8   8   7      434.80      395.24       18.37 o   0.4726E-03
   9   8   7       33.58       21.17        9.99 o   0.5211E-02
  10   8   7       72.68       88.14       11.78 o   0.2186E-02
  11   8   7      162.77      144.39       14.37 o   0.1263E-02
  12   8   7       66.41       39.19       28.07 o   0.1040E-02
   1   9   7       67.49       52.89       11.63 o   0.3022E-02
   2   9   7      296.72      277.77       14.94 o   0.7093E-03
   3   9   7       47.63       32.78       10.73 o   0.3921E-02
   4   9   7      381.88      370.51       16.65 o   0.5249E-03
   5   9   7      245.14      200.31       14.27 o   0.9114E-03
   6   9   7      440.90      437.90       21.46 o   0.4196E-03
   7   9   7       74.06       56.19       12.75 o   0.2574E-02
   8   9   7      359.78      328.45       20.50 o   0.5507E-03
   9   9   7       39.85       37.99       11.05 o   0.3763E-02
  10   9   7      415.98      374.34       23.07 o   0.4696E-03
  11   9   7       13.50       35.58       41.83 o   0.8929E-04
   0  10   7       37.71       11.63       20.57 o   0.2041E-02
   1  10   7       65.34       67.51       10.91 o   0.2822E-02
   2  10   7      308.40      298.77       16.26 o   0.6648E-03
   3  10   7      374.42      352.36       20.06 o   0.5151E-03
   4  10   7      890.38      885.29       30.70 o   0.1817E-03
   5  10   7      684.42      661.72       27.24 o   0.2555E-03
   6  10   7       41.13       45.36       12.51 o   0.3163E-02
   7  10   7      116.90       86.89       15.14 o   0.1736E-02
   1  11   7      432.34      363.73       23.83 o   0.4462E-03
   2  11   7       60.31       46.73       16.61 o   0.2102E-02
   3  11   7      543.74      524.98       41.99 o   0.2401E-03
   4  11   7      273.80      253.11       32.78 o   0.4686E-03
   0   0   8     5067.62     5226.54      120.26 o   0.1290E-04
   1   0   8    19950.94    20183.53      327.85 o   0.1151E-05
   2   0   8      239.47      211.89        7.42 o   0.1263E-02
   3   0   8    22411.29    21802.45      335.97 o   0.9876E-06
   4   0   8      182.48       84.90        6.96 o   0.2256E-02
   5   0   8     4209.20     4486.91       65.80 o   0.1891E-04
   6   0   8     1173.65     1252.19       21.34 o   0.1362E-03
   7   0   8      137.76      213.85        7.75 o   0.1245E-02
   8   0   8        2.73        9.76        3.51 o   0.3811E-01
   9   0   8     6387.19     6375.10      131.80 o   0.9236E-05
  10   0   8     2704.56     2971.77       52.15 o   0.3725E-04
  11   0   8      881.52      873.21       27.56 o   0.1895E-03
  12   0   8     1462.90     1460.45       39.15 o   0.9818E-04
  13   0   8      118.19      110.74       13.95 o   0.1577E-02
  14   0   8     4334.56     4263.13       96.42 o   0.1873E-04
  15   0   8      104.91      106.07       15.67 o   0.1555E-02
  16   0   8     1154.64     1024.98       47.45 o   0.1268E-03
  17   0   8      -18.00        5.20       49.48 o   0.8570E-04
   1   1   8    27183.49    27817.76      337.32 o   0.6653E-06
   2   1   8     9547.33     9671.41      129.06 o   0.4802E-05
   3   1   8     3255.84     3336.29       37.65 o   0.3089E-04
   4   1   8        7.88        2.43        2.73 o   0.4771E-01
   5   1   8      104.76      110.56        4.05 o   0.2319E-02
   6   1   8       54.31       32.74        3.83 o   0.6766E-02
   7   1   8      204.75      169.79        6.60 o   0.1323E-02
   8   1   8        4.93        4.10        3.39 o   0.3704E-01
   9   1   8     1198.08     1332.72       18.80 o   0.1260E-03
  10   1   8      999.64     1081.59       20.25 o   0.1657E-03
  11   1   8     1481.10     1519.40       25.05 o   0.1018E-03
  12   1   8       12.21       26.66       10.60 o   0.5199E-02
  13   1   8     4963.46     4760.83       75.88 o   0.1666E-04
  14   1   8       13.14        4.61       13.02 o   0.5088E-02
  15   1   8     3243.41     3111.28       60.01 o   0.3283E-04
  16   1   8       25.41       15.21       10.95 o   0.5437E-02
   0   2   8   128383.56   119391.27     2104.71 o   0.3302E-07
   1   2   8     3655.25     3451.95       44.22 o   0.2819E-04
   2   2   8    41701.27    38713.65      513.71 o   0.3254E-06
   3   2   8     1497.21     1548.06       19.63 o   0.9728E-04
   4   2   8     3935.55     4146.12       46.03 o   0.2194E-04
   5   2   8     1935.63     1867.41       24.18 o   0.7459E-04
   6   2   8        2.43        4.41        1.86 o   0.4717E-01
   7   2   8      583.56      591.66       10.08 o   0.3517E-03
   8   2   8     1772.80     1837.23       29.00 o   0.7673E-04
   9   2   8       20.32       33.73        9.76 o   0.4723E-02
  10   2   8     3253.99     3551.39       46.65 o   0.2905E-04
  11   2   8       37.53       15.56        7.02 o   0.7820E-02
  12   2   8     3768.59     3796.86       54.44 o   0.2526E-04
  13   2   8      239.20      244.87       11.83 o   0.9098E-03
  14   2   8     3368.83     3344.48       60.97 o   0.2977E-04
  15   2   8      183.23      179.83       15.30 o   0.1065E-02
  16   2   8      942.06      938.81       29.59 o   0.1785E-03
   1   3   8    59717.95    54133.71      791.15 o   0.1620E-06
   2   3   8     1820.76     1549.44       25.12 o   0.8837E-04
   3   3   8    17212.67    16573.12      213.95 o   0.1716E-05
   4   3   8       44.37       22.18        3.15 o   0.8740E-02
   5   3   8     2117.78     2197.34       25.22 o   0.6158E-04
   6   3   8      563.73      608.26        9.23 o   0.3516E-03
   7   3   8      475.29      487.89       10.03 o   0.4361E-03
   8   3   8      823.88      934.62       14.59 o   0.2035E-03
   9   3   8     2851.31     2933.55       39.01 o   0.3871E-04
  10   3   8      118.17      103.48        7.38 o   0.2086E-02
  11   3   8     4555.24     4674.80       75.60 o   0.1753E-04
  12   3   8      317.25      286.91       13.73 o   0.7141E-03
  13   3   8     3829.05     4251.61       74.08 o   0.2118E-04
  14   3   8       22.82        6.57       10.52 o   0.6660E-02
  15   3   8      995.14      994.90       29.53 o   0.1672E-03
  16   3   8      272.67      197.50       18.47 o   0.8171E-03
  17   3   8       97.69       77.47       31.71 o   0.7632E-03
   0   4   8    59061.45    53175.50     1107.88 o   0.1516E-06
   1   4   8       54.67       75.63        3.97 o   0.3329E-02
   2   4   8    15580.56    15282.85      184.30 o   0.2052E-05
   3   4   8        7.95        1.27        3.33 o   0.3942E-01
   4   4   8     1765.62     1925.48       22.87 o   0.7663E-04
   5   4   8     6155.03     5713.20       71.77 o   0.1175E-04
   6   4   8      209.13      208.62        7.43 o   0.1123E-02
   7   4   8      148.62      165.21        6.85 o   0.1438E-02
   8   4   8      414.09      447.91       11.04 o   0.4920E-03
   9   4   8     1185.82     1362.39       21.14 o   0.1238E-03
  10   4   8     4609.51     4773.36       64.67 o   0.1733E-04
  11   4   8      634.55      691.87       15.20 o   0.2926E-03
  12   4   8     6349.63     6733.27      103.36 o   0.9560E-05
  13   4   8      333.62      340.42       16.93 o   0.5982E-03
  14   4   8      967.83      945.73       28.24 o   0.1768E-03
  15   4   8       12.27        0.24       16.66 o   0.3418E-02
  16   4   8      324.79      377.54       38.99 o   0.3317E-03
   1   5   8     6521.23     8285.92      116.29 o   0.7219E-05
   2   5   8       72.70       66.43        4.72 o   0.3330E-02
   3   5   8    10391.36    10054.24      124.73 o   0.4428E-05
   4   5   8     3927.79     3782.64       47.36 o   0.2435E-04
   5   5   8     1187.65     1079.04       19.99 o   0.1507E-03
   6   5   8      817.11      864.07       15.71 o   0.2204E-03
   7   5   8       -4.41        4.06        4.07 o   0.2896E-01
   8   5   8      324.02      330.44       10.27 o   0.6820E-03
   9   5   8     1860.73     1950.78       30.08 o   0.7263E-04
  10   5   8       38.78       44.28        7.53 o   0.4543E-02
  11   5   8     4878.48     4847.59       75.51 o   0.1631E-04
  12   5   8       46.49       66.83        9.55 o   0.3070E-02
  13   5   8     2496.91     2617.56       53.26 o   0.4366E-04
  14   5   8       16.82        0.09       18.79 o   0.2673E-02
  15   5   8      722.63      706.81       35.91 o   0.2171E-03
   0   6   8     6581.43     6668.79      130.69 o   0.8828E-05
   1   6   8      550.85      517.81       13.85 o   0.3960E-03
   2   6   8     6988.49     6807.26      107.59 o   0.8672E-05
   3   6   8     1022.81     1048.35       18.00 o   0.1694E-03
   4   6   8     1524.18     1472.87       29.12 o   0.9941E-04
   5   6   8       85.59       77.81        6.80 o   0.2944E-02
   6   6   8     1394.45     1428.15       23.68 o   0.1094E-03
   7   6   8      562.10      594.91       13.50 o   0.3477E-03
   8   6   8       32.32       32.64        6.12 o   0.6461E-02
   9   6   8      116.87      121.10        9.08 o   0.1900E-02
  10   6   8     2963.87     3028.16       53.83 o   0.3526E-04
  11   6   8       14.31       17.43       13.83 o   0.4006E-02
  12   6   8     5149.37     5172.55       88.10 o   0.1462E-04
  13   6   8       23.95       27.41        9.84 o   0.5041E-02
  14   6   8     1056.15     1075.23       31.00 o   0.1534E-03
   1   7   8     6837.06     6742.20      105.55 o   0.8870E-05
   2   7   8      129.69      121.13        7.44 o   0.1916E-02
   3   7   8     1957.11     2035.87       33.06 o   0.6521E-04
   4   7   8      203.67      193.68        9.33 o   0.1178E-02
   5   7   8     1167.69     1195.50       25.52 o   0.1354E-03
   6   7   8     2557.85     2616.26       46.64 o   0.4398E-04
   7   7   8       34.71       33.90        8.42 o   0.4982E-02
   8   7   8      131.70      119.01       11.46 o   0.1661E-02
   9   7   8      383.27      349.49       17.08 o   0.5580E-03
  10   7   8       -6.48        0.98        9.43 o   0.1017E-01
  11   7   8     4215.21     4397.08       82.02 o   0.1911E-04
  12   7   8        7.93        7.77       12.46 o   0.5515E-02
  13   7   8     1166.96     1236.12       38.10 o   0.1246E-03
   0   8   8     3336.99     3561.58       88.71 o   0.2455E-04
   1   8   8       -1.93        0.06        3.88 o   0.1496E-02
   2   8   8     4704.83     4802.16       77.19 o   0.1638E-04
   3   8   8      369.69      360.52       13.73 o   0.5784E-03
   4   8   8       28.84       25.82        7.28 o   0.7097E-02
   5   8   8       21.00       13.12       14.69 o   0.3763E-02
   6   8   8       25.55       16.43        9.06 o   0.6351E-02
   7   8   8      967.29      953.67       26.75 o   0.1762E-03
   8   8   8      127.53      142.66       12.36 o   0.1450E-02
   9   8   8       -1.02        1.75        3.97 o   0.7521E-03
  10   8   8     1788.42     1791.91       41.99 o   0.7455E-04
  11   8   8        6.11        8.52       11.18 o   0.6632E-02
  12   8   8      444.76      383.39       45.20 o   0.2684E-03
   1   9   8     4098.99     4090.27       76.27 o   0.2090E-04
   2   9   8      408.18      402.37       17.03 o   0.4759E-03
   3   9   8      895.84      940.75       25.10 o   0.1843E-03
   4   9   8       22.87       14.28        8.59 o   0.7361E-02
   5   9   8       14.28        5.77       16.55 o   0.3327E-02
   6   9   8        5.64        2.46       10.07 o   0.8987E-02
   7   9   8       31.06        9.35       10.93 o   0.5538E-02
   8   9   8       -5.57        0.44        9.61 o   0.1009E-01
   9   9   8      241.66      262.29       16.05 o   0.7628E-03
  10   9   8        0.43        0.41        3.32 o   0.2648E-03
  11   9   8      491.47      363.91       46.70 o   0.2572E-03
   0  10   8     4703.63     4734.81      123.85 o   0.1447E-04
   1  10   8       47.24       67.45       10.64 o   0.2796E-02
   2  10   8      686.80      646.45       22.68 o   0.2791E-03
   3  10   8       76.70       94.15       15.71 o   0.1693E-02
   4  10   8      958.94      954.91       32.26 o   0.1699E-03
   5  10   8       32.06       21.54       12.17 o   0.4051E-02
   6  10   8        6.71        3.71       12.14 o   0.6186E-02
   7  10   8       46.56       41.25       12.91 o   0.3083E-02
   1  11   8     1090.91     1008.41       44.18 o   0.1345E-03
   2  11   8       -3.00        1.14       13.79 o   0.1840E-03
   3  11   8      472.40      495.32       40.71 o   0.2674E-03
   4  11   8       82.91       40.74       22.92 o   0.1355E-02
   1   1   9     4527.37     4191.09       57.95 o   0.1960E-04
   2   1   9     2211.47     2186.19       29.65 o   0.5836E-04
   3   1   9      358.24      327.31        6.65 o   0.6807E-03
   4   1   9    16335.58    14814.08      174.05 o   0.2070E-05
   5   1   9      484.07      523.87        8.76 o   0.4168E-03
   6   1   9     2670.12     2325.66       34.15 o   0.4930E-04
   7   1   9      692.37      734.08       12.04 o   0.2789E-03
   8   1   9      246.19      195.54        7.46 o   0.1102E-02
   9   1   9       83.89       70.50        6.26 o   0.3116E-02
  10   1   9     2272.41     2515.36       34.39 o   0.5057E-04
  11   1   9       84.23       69.07        6.97 o   0.3174E-02
  12   1   9       24.42       13.72        7.12 o   0.9053E-02
  13   1   9       54.81        0.05        8.42 o   0.7215E-02
  14   1   9       -1.59        1.68        4.98 o   0.7437E-03
  15   1   9       46.10        3.69       10.96 o   0.5413E-02
  16   1   9       60.09       36.78       13.45 o   0.2909E-02
   0   2   9     1114.74     1220.87       21.13 o   0.1424E-03
   1   2   9     7171.53     6724.02       84.54 o   0.8971E-05
   2   2   9      382.95      301.01        8.03 o   0.6777E-03
   3   2   9     1908.32     1865.25       26.36 o   0.7327E-04
   4   2   9     2668.22     2289.34       34.26 o   0.4932E-04
   5   2   9     2526.03     2216.92       30.79 o   0.5255E-04
   6   2   9      194.17      167.52        5.60 o   0.1328E-02
   7   2   9       23.49       23.65        3.64 o   0.9690E-02
   8   2   9      330.89      380.12        8.57 o   0.6251E-03
   9   2   9       92.16      103.34        6.97 o   0.2363E-02
  10   2   9      569.45      535.62       13.45 o   0.3749E-03
  11   2   9       84.72       78.44        7.22 o   0.2847E-02
  12   2   9       14.28       36.53       16.11 o   0.2728E-02
  13   2   9      179.92      200.25       12.06 o   0.1112E-02
  14   2   9       47.56        0.52        9.96 o   0.6320E-02
  15   2   9        3.48        6.73        8.86 o   0.5134E-03
  16   2   9       35.51        4.32       12.46 o   0.4814E-02
   1   3   9     3884.19     3378.16       50.42 o   0.2689E-04
   2   3   9     1481.16     1698.49       21.06 o   0.9399E-04
   3   3   9     1400.76     1292.42       20.26 o   0.1197E-03
   4   3   9      316.94      313.89        7.14 o   0.7023E-03
   5   3   9      365.61      384.62        7.37 o   0.5924E-03
   6   3   9      164.80      163.23        5.54 o   0.1544E-02
   7   3   9       36.27       25.21        4.45 o   0.7418E-02
   8   3   9      521.03      488.55       11.91 o   0.4349E-03
   9   3   9      131.97      120.87        7.64 o   0.1871E-02
  10   3   9       17.69       16.49       10.10 o   0.5964E-02
  11   3   9      454.31      447.94       12.55 o   0.4766E-03
  12   3   9        7.84        7.47        9.59 o   0.8635E-02
  13   3   9      682.87      736.21       20.18 o   0.2555E-03
  14   3   9      122.76       95.04       13.35 o   0.1735E-02
  15   3   9       50.77       35.02       12.26 o   0.3418E-02
  16   3   9        8.57       19.21       20.81 o   0.2287E-03
   0   4   9    16351.68    14411.38      310.34 o   0.1851E-05
   1   4   9      376.63      362.33        8.22 o   0.5957E-03
   2   4   9     1055.96     1208.16       16.52 o   0.1455E-03
   3   4   9     1078.24      877.14       16.93 o   0.1896E-03
   4   4   9     1024.85     1001.13       14.79 o   0.1777E-03
   5   4   9      699.95      687.44       12.11 o   0.2810E-03
   6   4   9     2717.32     2703.64       39.00 o   0.4128E-04
   7   4   9      774.69      754.62       15.07 o   0.2548E-03
   8   4   9       73.97       66.34        6.10 o   0.3362E-02
   9   4   9       12.21        1.68        8.04 o   0.1207E-01
  10   4   9      575.06      607.47       16.79 o   0.3350E-03
  11   4   9       31.45       17.19        8.27 o   0.6799E-02
  12   4   9      414.08      417.43       15.88 o   0.4829E-03
  13   4   9      122.81      140.09       12.61 o   0.1452E-02
  14   4   9      201.65      191.96       15.24 o   0.1006E-02
  15   4   9       16.92       15.41       20.27 o   0.2144E-02
  16   4   9       87.20       80.70       29.57 o   0.8495E-03
   1   5   9      451.83      444.38       11.52 o   0.4624E-03
   2   5   9       48.05       26.92        4.16 o   0.7159E-02
   3   5   9      968.23      939.25       15.22 o   0.1876E-03
   4   5   9     2197.27     2122.65       30.05 o   0.6073E-04
   5   5   9     3013.89     2849.03       43.00 o   0.3742E-04
   6   5   9      307.83      319.32        9.43 o   0.7063E-03
   7   5   9      150.70      146.01        7.49 o   0.1519E-02
   8   5   9      547.08      627.67       13.13 o   0.3444E-03
   9   5   9      516.35      547.50       14.61 o   0.3838E-03
  10   5   9      159.82      168.03        9.90 o   0.1292E-02
  11   5   9       29.32       15.16        7.97 o   0.7622E-02
  12   5   9       26.35       18.51       10.07 o   0.5604E-02
  13   5   9        7.98        0.60       11.94 o   0.6557E-02
  14   5   9       27.48       22.89       11.26 o   0.4456E-02
  15   5   9       43.06       96.86       25.49 o   0.1067E-02
   0   6   9       10.57        2.78        8.18 o   0.1217E-01
   1   6   9       23.05       23.98        4.65 o   0.8896E-02
   2   6   9       15.15        7.28        6.70 o   0.1306E-01
   3   6   9     1613.96     1691.24       24.87 o   0.8680E-04
   4   6   9       97.69       93.72        7.45 o   0.2464E-02
   5   6   9      978.25     1055.47       19.60 o   0.1716E-03
   6   6   9     1819.36     1828.48       31.27 o   0.7626E-04
   7   6   9       65.59       57.89        7.09 o   0.3669E-02
   8   6   9      214.92      216.42       10.43 o   0.1044E-02
   9   6   9      169.53      172.86       10.06 o   0.1275E-02
  10   6   9      630.79      636.45       17.39 o   0.3077E-03
  11   6   9        4.97        4.10        7.99 o   0.1257E-01
  12   6   9       25.98        0.96       10.41 o   0.7110E-02
  13   6   9       73.70      102.08       12.55 o   0.1933E-02
  14   6   9       45.63       63.35       16.14 o   0.2098E-02
   1   7   9       26.65       21.98        5.84 o   0.9245E-02
   2   7   9       11.00        3.91        6.93 o   0.1556E-01
   3   7   9      101.51       89.40        8.48 o   0.2323E-02
   4   7   9       49.81       47.48        8.39 o   0.4061E-02
   5   7   9     3057.55     3088.82       48.42 o   0.3380E-04
   6   7   9       22.50       11.87        7.60 o   0.9320E-02
   7   7   9       -4.58        6.69        6.60 o   0.1571E-01
   8   7   9      306.15      296.46       14.06 o   0.7048E-03
   9   7   9        0.75        1.80        1.77 o   0.9322E-03
  10   7   9      101.34       95.26       11.82 o   0.1942E-02
  11   7   9       27.37       17.07       10.45 o   0.5491E-02
  12   7   9        5.68        8.05       10.62 o   0.7104E-02
  13   7   9        1.93        1.13        9.64 o   0.2421E-03
   0   8   9      316.22      347.37       20.39 o   0.5373E-03
   1   8   9      517.56      556.22       15.65 o   0.3632E-03
   2   8   9      240.72      231.60       11.46 o   0.9314E-03
   3   8   9      265.66      250.98       11.19 o   0.8481E-03
   4   8   9       13.39       20.12       10.13 o   0.5906E-02
   5   8   9       43.70       47.15       10.22 o   0.3735E-02
   6   8   9      876.83      902.12       25.09 o   0.1880E-03
   7   8   9       79.80       75.00       10.85 o   0.2455E-02
   8   8   9       -2.73        3.13        6.30 o   0.7967E-03
   9   8   9       44.45       62.61       10.58 o   0.3195E-02
  10   8   9        9.05       13.37       12.97 o   0.4749E-02
  11   8   9       45.47       25.47       11.92 o   0.3870E-02
   1   9   9      215.74      221.70       13.27 o   0.9432E-03
   2   9   9     1554.47     1622.46       35.55 o   0.8710E-04
   3   9   9      410.63      437.91       20.56 o   0.4331E-03
   4   9   9      666.36      609.12       24.85 o   0.2839E-03
   5   9   9      122.62       90.32       13.66 o   0.1720E-02
   6   9   9      136.10      140.47       12.86 o   0.1451E-02
   7   9   9      103.64       90.44       12.61 o   0.1922E-02
   8   9   9       40.92       38.86       11.02 o   0.3623E-02
   9   9   9      239.36      234.77       16.16 o   0.8144E-03
  10   9   9       58.27       32.65       26.99 o   0.1133E-02
   0  10   9      336.68      304.11       24.26 o   0.5331E-03
   1  10   9       71.41       59.94       13.20 o   0.2480E-02
   2  10   9       37.92       37.92       11.96 o   0.3565E-02
   3  10   9      446.58      392.34       26.91 o   0.4035E-03
   4  10   9       13.14        6.41       17.16 o   0.3082E-02
   5  10   9        9.21        8.70       14.66 o   0.4013E-02
   6  10   9       12.64       19.11       17.81 o   0.2605E-02
   7  10   9       34.06       12.23       20.57 o   0.2024E-02
   2  11   9      124.04      134.41       25.92 o   0.8511E-03
   3  11   9      150.82      156.78       26.78 o   0.7701E-03
   4  11   9       -9.00       10.31       24.44 o   0.1752E-03
   0   0  10     9450.21     9917.55      222.24 o   0.4101E-05
   1   0  10     1567.86     1724.74       29.23 o   0.8643E-04
   2   0  10     2119.74     2119.53       37.40 o   0.5813E-04
   3   0  10     7329.08     7550.09      122.18 o   0.7343E-05
   4   0  10    15504.55    15532.53      233.79 o   0.1954E-05
   5   0  10     1691.74     2374.52       32.24 o   0.6082E-04
   6   0  10       75.54      104.97        5.21 o   0.2548E-02
   7   0  10    18902.38    18254.87      285.52 o   0.1391E-05
   8   0  10     1021.19     1045.24       20.43 o   0.1707E-03
   9   0  10    17788.39    18106.51      269.99 o   0.1491E-05
  10   0  10     3733.12     3997.50       69.39 o   0.2281E-04
  11   0  10     3289.32     3699.81       91.74 o   0.2399E-04
  12   0  10      166.54      165.74       13.98 o   0.1191E-02
  13   0  10       48.78       60.42       11.96 o   0.2844E-02
  14   0  10      192.39      190.85       21.36 o   0.8127E-03
  15   0  10      773.30      850.64       37.18 o   0.1858E-03
  16   0  10      539.67      435.33       33.03 o   0.3238E-03
  17   0  10     1126.26      935.05       70.91 o   0.9972E-04
   1   1  10      925.85      802.81       14.00 o   0.2170E-03
   2   1  10     7320.28     7288.92       92.82 o   0.7944E-05
   3   1  10      780.69      861.13       12.45 o   0.2237E-03
   4   1  10    12858.91    12945.21      137.57 o   0.2879E-05
   5   1  10      194.51      174.52        5.23 o   0.1281E-02
   6   1  10    19556.66    19640.81      230.84 o   0.1304E-05
   7   1  10       91.62       92.97        4.54 o   0.2527E-02
   8   1  10    19547.82    19977.59      220.58 o   0.1298E-05
   9   1  10     1719.94     1778.85       26.91 o   0.8126E-04
  10   1  10     6152.86     6430.72       83.11 o   0.1042E-04
  11   1  10      273.52      293.13       10.07 o   0.7915E-03
  12   1  10       30.06       20.63        7.28 o   0.7416E-02
  13   1  10       15.68        0.88       15.01 o   0.4082E-02
  14   1  10      527.07      513.71       18.69 o   0.3778E-03
  15   1  10      289.92      234.65       17.83 o   0.7606E-03
  16   1  10      980.57      956.19       30.73 o   0.1685E-03
  17   1  10       24.64       22.16       29.99 o   0.1018E-02
   0   2  10     4145.69     4009.36       70.49 o   0.2087E-04
   1   2  10      394.60      474.80        7.02 o   0.4942E-03
   2   2  10     1768.49     1630.81       24.32 o   0.8599E-04
   3   2  10    12581.09    12321.11      159.75 o   0.3041E-05
   4   2  10     1884.69     1908.23       25.17 o   0.7211E-04
   5   2  10    27898.82    26724.79      333.16 o   0.6922E-06
   6   2  10       94.45       71.97        4.69 o   0.3033E-02
   7   2  10    19282.02    19647.70      217.43 o   0.1319E-05
   8   2  10      708.38      753.27       12.90 o   0.2685E-03
   9   2  10     3384.27     3584.64       51.26 o   0.2757E-04
  10   2  10      128.51      162.47        7.43 o   0.1605E-02
  11   2  10        7.28       15.03        7.54 o   0.1138E-01
  12   2  10        1.39        3.83        3.51 o   0.1303E-02
  13   2  10       73.18       83.78       10.13 o   0.2438E-02
  14   2  10       70.36       66.28       10.72 o   0.2734E-02
  15   2  10      471.22      383.90       21.11 o   0.4563E-03
  16   2  10       28.07       19.35       14.24 o   0.3463E-02
   1   3  10     3548.54     3123.53       46.90 o   0.2995E-04
   2   3  10     5068.62     4864.03       70.13 o   0.1547E-04
   3   3  10        2.94        1.03        1.95 o   0.1182E+00
   4   3  10    12328.89    12148.71      146.68 o   0.3150E-05
   5   3  10     3026.01     3202.35       36.61 o   0.3459E-04
   6   3  10    13682.19    13891.73      155.07 o   0.2527E-05
   7   3  10        3.53        3.69        2.85 o   0.4450E-01
   8   3  10     5887.88     5968.41       79.07 o   0.1155E-04
   9   3  10      277.20      268.10        9.28 o   0.8397E-03
  10   3  10     1202.13     1309.40       23.32 o   0.1289E-03
  11   3  10       12.51        9.87       11.27 o   0.6004E-02
  12   3  10      181.59      160.47       11.67 o   0.1249E-02
  13   3  10      111.45      106.62       10.91 o   0.1837E-02
  14   3  10      203.90      226.03       15.09 o   0.9305E-03
  15   3  10      218.42      196.60       16.40 o   0.9253E-03
   0   4  10     1229.52     1015.83       24.69 o   0.1513E-03
   1   4  10     4677.40     4237.72       60.88 o   0.1871E-04
   2   4  10     2304.70     2199.90       31.86 o   0.5625E-04
   3   4  10     8350.16     8002.69      106.06 o   0.6505E-05
   4   4  10       23.97       29.82        3.51 o   0.8491E-02
   5   4  10    13159.50    13311.59      157.21 o   0.2736E-05
   6   4  10      771.08      829.75       15.79 o   0.2286E-03
   7   4  10     7846.66     7750.89      111.02 o   0.7141E-05
   8   4  10      125.83      130.30        7.58 o   0.1786E-02
   9   4  10     3898.81     4061.22       65.38 o   0.2231E-04
  10   4  10        7.28        3.51        7.96 o   0.1274E-01
  11   4  10     1861.14     2039.62       36.52 o   0.6694E-04
  12   4  10       14.35       15.17       13.70 o   0.4137E-02
  13   4  10        2.10        2.25        5.30 o   0.8696E-03
  14   4  10      321.14      301.04       17.55 o   0.6516E-03
  15   4  10       61.59       67.06       12.80 o   0.2475E-02
  16   4  10      -34.92        3.89       23.57 o   0.1646E-02
   1   5  10      384.77      410.73        8.99 o   0.5484E-03
   2   5  10      189.91      181.71        6.48 o   0.1339E-02
   3   5  10       49.95       75.49        4.43 o   0.3514E-02
   4   5  10     6450.84     6238.94       85.19 o   0.1041E-04
   5   5  10     2138.94     2102.38       29.83 o   0.6102E-04
   6   5  10     6518.57     6366.72       87.54 o   0.1016E-04
   7   5  10     1109.42     1261.70       19.87 o   0.1395E-03
   8   5  10      747.34      757.01       17.27 o   0.2560E-03
   9   5  10       57.29       39.46        8.07 o   0.4368E-02
  10   5  10     1054.49     1096.88       24.67 o   0.1546E-03
  11   5  10      730.81      803.39       20.52 o   0.2374E-03
  12   5  10      826.88      910.95       22.66 o   0.2031E-03
  13   5  10       48.90       52.89       11.38 o   0.3250E-02
  14   5  10      -10.39        3.25       14.24 o   0.4528E-02
  15   5  10       34.71       43.76       25.07 o   0.1293E-02
   0   6  10        6.21       19.43        7.96 o   0.8775E-02
   1   6  10       22.89       22.75        4.32 o   0.1016E-01
   2   6  10      392.33      384.61        9.82 o   0.5678E-03
   3   6  10      667.29      677.38       13.37 o   0.2942E-03
   4   6  10      160.93      148.90        7.85 o   0.1395E-02
   5   6  10     2173.49     2174.54       35.70 o   0.5907E-04
   6   6  10      145.55      143.92        9.44 o   0.1529E-02
   7   6  10      965.96      906.59       22.65 o   0.1973E-03
   8   6  10      688.18      718.84       18.85 o   0.2606E-03
   9   6  10     2114.22     2122.90       37.27 o   0.6152E-04
  10   6  10       13.21       10.99       11.53 o   0.5669E-02
  11   6  10      358.29      366.53       15.80 o   0.5565E-03
  12   6  10       30.96       45.94       10.87 o   0.3574E-02
  13   6  10       49.76       63.66       12.23 o   0.2720E-02
  14   6  10       -2.79       23.71       14.68 o   0.1497E-03
   1   7  10        9.56       13.04        6.80 o   0.1133E-01
   2   7  10      761.94      750.44       16.52 o   0.2491E-03
   3   7  10      111.15      117.76        7.80 o   0.2015E-02
   4   7  10     4787.52     4781.47       78.51 o   0.1622E-04
   5   7  10      234.29      234.11       11.58 o   0.9207E-03
   6   7  10     4160.62     4296.24       70.55 o   0.2004E-04
   7   7  10      417.17      461.07       15.49 o   0.4559E-03
   8   7  10     3174.13     3248.34       56.85 o   0.3151E-04
   9   7  10      183.13      164.81       12.20 o   0.1225E-02
  10   7  10      403.04      406.80       18.15 o   0.4946E-03
  11   7  10       -7.98        2.15       11.34 o   0.6979E-02
  12   7  10      242.57      239.56       16.47 o   0.8348E-03
  13   7  10       60.42       17.18       24.21 o   0.1427E-02
   0   8  10      138.83      159.93       12.19 o   0.1404E-02
   1   8  10     1182.56     1296.44       25.34 o   0.1272E-03
   2   8  10      148.30      162.62        9.85 o   0.1367E-02
   3   8  10     2939.36     3127.79       52.40 o   0.3446E-04
   4   8  10      697.03      731.55       21.93 o   0.2560E-03
   5   8  10     6036.41     6007.63       98.89 o   0.1105E-04
   6   8  10       14.01        5.68       13.08 o   0.4936E-02
   7   8  10     3818.87     3850.11       74.30 o   0.2282E-04
   8   8  10       -9.86        7.82       11.83 o   0.5712E-02
   9   8  10      792.90      748.30       24.91 o   0.2310E-03
  10   8  10        7.07        9.90       11.35 o   0.6225E-02
  11   8  10      287.51      279.52       17.38 o   0.6970E-03
   1   9  10      146.90      149.38       13.62 o   0.1363E-02
   2   9  10      617.30      597.18       23.76 o   0.3002E-03
   3   9  10      229.81      258.32       16.24 o   0.7707E-03
   4   9  10     2616.43     2751.15       61.66 o   0.3941E-04
   5   9  10       32.67       28.47       10.34 o   0.4851E-02
   6   9  10     4080.24     4008.01       79.47 o   0.2119E-04
   7   9  10       10.66        8.43       14.03 o   0.4374E-02
   8   9  10     2042.02     1981.13       46.56 o   0.6294E-04
   9   9  10       24.21       23.68       10.97 o   0.4861E-02
  10   9  10      396.34      336.27       43.28 o   0.2944E-03
   0  10  10      220.24      269.10       30.42 o   0.5205E-03
   1  10  10       32.14       35.31       11.55 o   0.3823E-02
   2  10  10       -0.07        1.51        2.19 o   0.6048E-03
   3  10  10     1154.64     1095.89       43.31 o   0.1259E-03
   4  10  10       83.34       57.87       13.63 o   0.2348E-02
   5  10  10     1179.89     1116.69       36.96 o   0.1306E-03
   6  10  10       11.64        4.21       17.15 o   0.3129E-02
   7  10  10     1900.95     1755.39       86.34 o   0.5213E-04
   4  11  10       39.42       38.13       21.64 o   0.1699E-02
   1   1  11     3177.05     2735.02       41.75 o   0.3809E-04
   2   1  11     2128.16     2207.05       29.01 o   0.5817E-04
   3   1  11     2511.05     2183.88       31.98 o   0.5477E-04
   4   1  11     4438.42     3948.84       49.09 o   0.2179E-04
   5   1  11     2513.74     2276.13       30.45 o   0.5227E-04
   6   1  11      364.37      376.17        7.62 o   0.6138E-03
   7   1  11     4879.99     4574.53       54.53 o   0.1772E-04
   8   1  11      190.21      194.01        7.40 o   0.1224E-02
   9   1  11       19.92       10.08        9.37 o   0.7499E-02
  10   1  11       12.81        0.31        9.81 o   0.8903E-02
  11   1  11       16.78       21.45       11.42 o   0.4880E-02
  12   1  11      220.50      259.90       12.06 o   0.8644E-03
  13   1  11        4.67        3.25        7.88 o   0.1317E-01
  14   1  11       19.28       11.08       20.50 o   0.2130E-02
  15   1  11       17.46       23.45       21.05 o   0.1908E-02
  16   1  11       35.51        1.18       12.53 o   0.4897E-02
  17   1  11       45.42       22.54       30.21 o   0.9798E-03
   0   2  11      861.72      824.24       17.37 o   0.2177E-03
   1   2  11        4.45        0.62        2.76 o   0.7163E-01
   2   2  11       28.19       50.39        3.02 o   0.5579E-02
   3   2  11      502.55      569.39        8.79 o   0.3728E-03
   4   2  11      592.49      661.61        9.57 o   0.3236E-03
   5   2  11      107.40      119.74        4.81 o   0.2096E-02
   6   2  11      278.11      285.58        6.84 o   0.8128E-03
   7   2  11       10.31        9.24        5.27 o   0.1448E-01
   8   2  11     1111.69     1105.45       19.07 o   0.1535E-03
   9   2  11       63.16       69.30        6.54 o   0.3182E-02
  10   2  11      368.15      402.12       13.35 o   0.5364E-03
  11   2  11      924.26      935.02       20.09 o   0.1926E-03
  12   2  11       18.17       20.01       13.31 o   0.3993E-02
  13   2  11      161.92      181.57       11.79 o   0.1212E-02
  14   2  11       88.37       80.50       12.51 o   0.2168E-02
  15   2  11       23.49       25.37       13.17 o   0.3807E-02
  16   2  11      291.87      242.96       21.56 o   0.6681E-03
   1   3  11    11804.03    10897.23      138.56 o   0.3703E-05
   2   3  11    15789.66    14031.62      196.76 o   0.2157E-05
   3   3  11      143.79      147.52        5.08 o   0.1632E-02
   4   3  11     1141.44     1194.09       17.53 o   0.1460E-03
   5   3  11     2239.80     2197.00       28.04 o   0.5879E-04
   6   3  11      369.99      335.51        9.02 o   0.6183E-03
   7   3  11       24.96       24.18        4.06 o   0.9510E-02
   8   3  11      507.32      517.64       11.74 o   0.4092E-03
   9   3  11      617.18      656.53       16.66 o   0.3077E-03
  10   3  11       14.01       12.11       11.22 o   0.5775E-02
  11   3  11      543.44      599.49       16.83 o   0.3367E-03
  12   3  11       -1.46        0.10        4.14 o   0.9939E-03
  13   3  11       92.59       96.08       10.70 o   0.2158E-02
  14   3  11       89.12       72.74       12.49 o   0.2274E-02
  15   3  11       31.71       28.93       13.70 o   0.3369E-02
   0   4  11      827.45      769.85       18.33 o   0.2264E-03
   1   4  11     2671.39     2336.21       39.55 o   0.4687E-04
   2   4  11     3659.52     3471.18       48.50 o   0.2722E-04
   3   4  11       91.16      114.19        5.01 o   0.2352E-02
   4   4  11      198.08      193.94        6.82 o   0.1192E-02
   5   4  11       42.33       38.47        4.48 o   0.6168E-02
   6   4  11      515.43      512.43       11.54 o   0.3999E-03
   7   4  11      249.43      266.71       11.53 o   0.8306E-03
   8   4  11      781.37      767.41       18.91 o   0.2424E-03
   9   4  11       95.25      112.49        8.57 o   0.2099E-02
  10   4  11      341.03      325.69       13.52 o   0.6403E-03
  11   4  11      276.03      272.98       13.12 o   0.7796E-03
  12   4  11       24.64       38.31        8.93 o   0.4677E-02
  13   4  11      177.39      202.91       12.65 o   0.1092E-02
  14   4  11      209.04      227.54       15.69 o   0.8873E-03
  15   4  11      113.81       98.19       14.40 o   0.1707E-02
   1   5  11       83.49       52.86        4.91 o   0.3701E-02
   2   5  11       63.11       93.56        4.60 o   0.2834E-02
   3   5  11        8.57        1.08        4.71 o   0.3031E-01
   4   5  11      888.05      949.31       15.96 o   0.1946E-03
   5   5  11      130.69      164.55        6.66 o   0.1548E-02
   6   5  11     5373.90     5438.69       86.54 o   0.1313E-04
   7   5  11     1284.62     1386.49       26.55 o   0.1148E-03
   8   5  11       62.64       61.76        7.74 o   0.3470E-02
   9   5  11      120.96      122.18        9.63 o   0.1806E-02
  10   5  11        5.06        0.59        7.26 o   0.1662E-01
  11   5  11       18.38        5.68       15.63 o   0.3598E-02
  12   5  11       28.58       15.53        9.32 o   0.6148E-02
  13   5  11       20.01       45.77       18.60 o   0.2094E-02
  14   5  11        2.36        0.25        7.04 o   0.5547E-03
  15   5  11       11.78       18.97       35.27 o   0.1100E-03
   0   6  11      711.13      693.10       20.89 o   0.2589E-03
   1   6  11      105.47      107.54        5.78 o   0.2167E-02
   2   6  11       55.18       49.68        5.04 o   0.4437E-02
   3   6  11      417.12      457.13       10.32 o   0.4736E-03
   4   6  11       25.39       25.12        5.53 o   0.8175E-02
   5   6  11      127.99      103.27        8.91 o   0.1965E-02
   6   6  11       25.84       23.73        6.85 o   0.7403E-02
   7   6  11       81.33       87.52        8.46 o   0.2579E-02
   8   6  11       17.87       17.17       13.58 o   0.4065E-02
   9   6  11      188.27      179.95       11.80 o   0.1168E-02
  10   6  11      128.46       99.88       11.00 o   0.1866E-02
  11   6  11       45.63       43.82        9.82 o   0.3853E-02
  12   6  11      211.67      225.08       14.05 o   0.9156E-03
  13   6  11       26.51       26.37       11.67 o   0.4320E-02
  14   6  11       29.99       19.00       23.57 o   0.1568E-02
   1   7  11       87.80       71.96        6.50 o   0.3044E-02
   2   7  11        5.33        2.22        4.55 o   0.3414E-01
   3   7  11      171.94      176.48        8.14 o   0.1369E-02
   4   7  11     1367.33     1342.89       31.99 o   0.1102E-03
   5   7  11     1654.91     1640.76       33.02 o   0.8660E-04
   6   7  11       85.70       96.42        9.25 o   0.2423E-02
   7   7  11      366.86      366.58       14.93 o   0.5571E-03
   8   7  11      715.56      764.81       20.41 o   0.2486E-03
   9   7  11       -0.73        0.85        1.72 o   0.9821E-03
  10   7  11      270.03      322.15       14.46 o   0.6758E-03
  11   7  11      114.99      104.21       12.90 o   0.1761E-02
  12   7  11      330.20      285.70       18.38 o   0.6323E-03
  13   7  11      205.46      150.05       31.06 o   0.6158E-03
   0   8  11        2.64        3.52        5.88 o   0.8861E-03
   1   8  11      460.99      502.90       16.98 o   0.4051E-03
   2   8  11      116.22      122.95       10.33 o   0.1766E-02
   3   8  11      297.84      300.74       13.40 o   0.7107E-03
   4   8  11      181.94      184.78       12.77 o   0.1108E-02
   5   8  11     1049.94     1077.45       25.14 o   0.1558E-03
   6   8  11       93.84      103.30       10.01 o   0.2032E-02
   7   8  11      377.32      338.33       15.97 o   0.5631E-03
   8   8  11       48.80       54.73        9.87 o   0.3377E-02
   9   8  11      601.64      634.23       21.77 o   0.2989E-03
  10   8  11       54.58       50.38       11.54 o   0.3159E-02
  11   8  11       -0.16        2.21        2.22 o   0.5921E-03
   1   9  11       74.98       56.89       11.44 o   0.2790E-02
   2   9  11       81.05       84.60       12.19 o   0.2125E-02
   3   9  11      318.22      310.71       18.26 o   0.6075E-03
   4   9  11      245.09      218.89       14.85 o   0.8898E-03
   5   9  11       13.60        4.80       15.31 o   0.3816E-02
   6   9  11      115.21       93.36       12.49 o   0.1855E-02
   7   9  11       74.29       62.55       11.74 o   0.2581E-02
   8   9  11       52.76       41.55       11.64 o   0.3313E-02
   9   9  11      123.46      127.19       13.74 o   0.1482E-02
  10   9  11      -14.78        0.63       41.64 o   0.9947E-04
   0  10  11       30.85       23.90       20.57 o   0.1934E-02
   1  10  11       78.41       72.52       16.67 o   0.1777E-02
   2  10  11       44.03       46.89       15.68 o   0.2412E-02
   3  10  11        6.43       22.75       13.77 o   0.3870E-03
   4  10  11       40.85       53.84       12.10 o   0.3067E-02
   5  10  11      177.89      177.91       16.75 o   0.1012E-02
   6  10  11       30.14       38.34       12.34 o   0.3417E-02
   7  10  11      107.98      100.43       26.14 o   0.9399E-03
   0   0  12     7385.90     7505.34      175.29 o   0.6736E-05
   1   0  12     4523.24     4473.31       77.04 o   0.1765E-04
   2   0  12      987.07     1290.52       23.78 o   0.1400E-03
   3   0  12    21027.81    19402.96      345.51 o   0.1158E-05
   4   0  12    11437.77    10824.53      173.56 o   0.3557E-05
   5   0  12        1.89        4.08        2.09 o   0.5549E-01
   6   0  12       38.72       41.26        5.37 o   0.5733E-02
   7   0  12      115.69      133.98        6.66 o   0.1777E-02
   8   0  12     1550.36     1720.77       28.38 o   0.8486E-04
   9   0  12     1832.26     1785.74       33.19 o   0.7668E-04
  10   0  12     2207.68     2059.95       44.29 o   0.5868E-04
  11   0  12      304.22      365.63       20.83 o   0.5338E-03
  12   0  12     5258.61     5135.99      140.45 o   0.1227E-04
  13   0  12      971.58     1050.85       39.35 o   0.1449E-03
  14   0  12     5495.78     5445.46      148.92 o   0.1138E-04
  15   0  12      248.73      226.13       23.40 o   0.6785E-03
  16   0  12     1447.29     1344.49       54.53 o   0.9307E-04
   1   1  12     8963.20     9532.39      113.30 o   0.5125E-05
   2   1  12     1751.84     1844.76       24.57 o   0.7793E-04
   3   1  12     1756.33     1990.85       24.76 o   0.7377E-04
   4   1  12     3361.55     3205.76       42.72 o   0.3196E-04
   5   1  12     3697.09     3776.60       41.64 o   0.2567E-04
   6   1  12     1296.29     1367.30       17.60 o   0.1191E-03
   7   1  12      196.74      197.44        5.97 o   0.1222E-02
   8   1  12        9.04       12.72        4.68 o   0.1376E-01
   9   1  12     5911.88     6000.50       74.36 o   0.1173E-04
  10   1  12     1311.33     1383.92       22.52 o   0.1177E-03
  11   1  12     1100.90     1055.71       22.32 o   0.1613E-03
  12   1  12       15.13       17.26       12.72 o   0.4502E-02
  13   1  12     1899.23     1901.74       43.22 o   0.6919E-04
  14   1  12       29.62       19.16       11.19 o   0.4892E-02
  15   1  12     1312.38     1346.78       35.34 o   0.1153E-03
  16   1  12      156.61      114.84       16.01 o   0.1355E-02
   0   2  12    37811.40    37425.54      719.74 o   0.3292E-06
   1   2  12      931.27      703.12       14.58 o   0.2338E-03
   2   2  12    23788.26    23011.70      296.31 o   0.9211E-06
   3   2  12     1007.53      906.03       17.35 o   0.1975E-03
   4   2  12    14410.55    14349.29      160.97 o   0.2348E-05
   5   2  12      447.03      391.64        8.02 o   0.5453E-03
   6   2  12      493.77      426.55        9.21 o   0.4834E-03
   7   2  12      955.60      991.70       14.58 o   0.1801E-03
   8   2  12     5951.60     6013.97       80.11 o   0.1144E-04
   9   2  12      945.31     1033.19       21.53 o   0.1720E-03
  10   2  12      520.73      604.09       15.69 o   0.3514E-03
  11   2  12      180.85      173.18        9.70 o   0.1262E-02
  12   2  12     1763.01     1819.70       32.22 o   0.7801E-04
  13   2  12       59.60       76.63        9.77 o   0.2728E-02
  14   2  12     2387.56     2405.64       60.27 o   0.4650E-04
  15   2  12       18.50       12.19       23.80 o   0.1619E-02
  16   2  12      760.55      641.30       55.92 o   0.1597E-03
   1   3  12    44528.30    42611.56      515.11 o   0.2803E-06
   2   3  12        3.40        1.04        2.01 o   0.1167E+00
   3   3  12    19567.99    18847.09      228.24 o   0.1364E-05
   4   3  12      123.86      105.81        5.01 o   0.2118E-02
   5   3  12     3262.68     3185.45       39.43 o   0.3235E-04
   6   3  12       24.35       21.25        3.59 o   0.1110E-01
   7   3  12      110.55      119.19        6.19 o   0.2042E-02
   8   3  12       16.07       23.04       10.62 o   0.5666E-02
   9   3  12     1967.62     2076.45       36.50 o   0.6355E-04
  10   3  12      252.85      285.59       11.72 o   0.7897E-03
  11   3  12     6302.28     6483.24      101.80 o   0.9903E-05
  12   3  12      183.17      186.05       11.77 o   0.1149E-02
  13   3  12     2127.35     2133.08       41.64 o   0.6002E-04
  14   3  12        1.64        1.11        6.55 o   0.4454E-03
  15   3  12     1559.52     1457.43       45.99 o   0.9104E-04
   0   4  12     1024.76      876.62       21.67 o   0.1881E-03
   1   4  12      551.67      506.01        9.95 o   0.3901E-03
   2   4  12    28447.31    27343.89      379.80 o   0.6527E-06
   3   4  12      791.25      824.29       13.81 o   0.2392E-03
   4   4  12    12051.11    11615.82      164.34 o   0.3325E-05
   5   4  12       44.62       62.58        4.31 o   0.4327E-02
   6   4  12       20.25        9.47       10.13 o   0.6495E-02
   7   4  12      930.74      959.88       20.76 o   0.1836E-03
   8   4  12      879.28      870.50       20.35 o   0.2082E-03
   9   4  12       11.53        4.31        9.52 o   0.8961E-02
  10   4  12     3377.70     3600.89       58.45 o   0.2795E-04
  11   4  12      108.28      142.16       10.14 o   0.1630E-02
  12   4  12     1143.91     1167.91       26.88 o   0.1427E-03
  13   4  12       58.62       64.97       10.31 o   0.3022E-02
  14   4  12     1558.42     1566.20       34.65 o   0.9426E-04
  15   4  12       63.84       55.71       15.26 o   0.2228E-02
   1   5  12     5937.15     6403.93       83.86 o   0.1065E-04
   2   5  12      527.52      494.92       11.04 o   0.4106E-03
   3   5  12     8794.13     8523.97      112.41 o   0.5965E-05
   4   5  12     1614.60     1629.97       25.08 o   0.9046E-04
   5   5  12      721.45      701.92       15.98 o   0.2712E-03
   6   5  12      114.45      106.80        8.21 o   0.2123E-02
   7   5  12       24.08       12.71        6.52 o   0.1019E-01
   8   5  12      428.61      441.93       14.25 o   0.4689E-03
   9   5  12     2119.86     2286.39       40.07 o   0.5627E-04
  10   5  12       13.84       17.52       12.36 o   0.4781E-02
  11   5  12     6331.20     6446.22      103.64 o   0.1006E-04
  12   5  12       88.70       95.54       11.00 o   0.2086E-02
  13   5  12      761.28      749.69       22.43 o   0.2437E-03
  14   5  12      140.38      134.39       14.67 o   0.1353E-02
  15   5  12      601.80      557.25       47.99 o   0.2063E-03
   0   6  12      918.30      900.77       24.79 o   0.1898E-03
   1   6  12       -1.68        1.36        2.34 o   0.1076E+00
   2   6  12     2754.87     2792.34       39.06 o   0.4057E-04
   3   6  12        5.51        6.56        4.30 o   0.2339E-01
   4   6  12     7098.91     7060.06      112.76 o   0.8272E-05
   5   6  12     1993.93     2021.25       37.18 o   0.6405E-04
   6   6  12      473.25      553.58       15.00 o   0.3887E-03
   7   6  12      349.72      331.15       13.63 o   0.6279E-03
   8   6  12     1659.80     1718.52       33.57 o   0.8415E-04
   9   6  12      137.63      116.53       10.80 o   0.1694E-02
  10   6  12     2595.25     2547.50       48.72 o   0.4487E-04
  11   6  12      196.41      194.37       13.02 o   0.1061E-02
  12   6  12     3578.53     3671.04       64.55 o   0.2576E-04
  13   6  12       72.52       81.25       12.67 o   0.2233E-02
  14   6  12      923.37     1051.76       55.70 o   0.1210E-03
   1   7  12     2651.25     2881.94       41.76 o   0.4004E-04
   2   7  12      223.24      274.78        8.46 o   0.8968E-03
   3   7  12      667.14      685.51       17.20 o   0.2762E-03
   4   7  12       89.50       79.22        9.81 o   0.2471E-02
   5   7  12      704.63      736.89       19.01 o   0.2542E-03
   6   7  12      483.41      493.79       16.19 o   0.4100E-03
   7   7  12       59.69       51.40        8.92 o   0.3722E-02
   8   7  12        7.11       31.46        9.27 o   0.5912E-02
   9   7  12      956.15      987.50       24.62 o   0.1747E-03
  10   7  12      189.04      199.81       13.07 o   0.1050E-02
  11   7  12     1470.45     1513.65       33.43 o   0.9995E-04
  12   7  12        6.05       10.84       11.31 o   0.6151E-02
  13   7  12     1150.68     1205.60       63.41 o   0.9667E-04
   0   8  12     9798.45     9800.90      240.21 o   0.3998E-05
   1   8  12      200.44      188.84       10.80 o   0.1154E-02
   2   8  12     3653.00     3739.18       69.25 o   0.2439E-04
   3   8  12       84.20       94.76        9.38 o   0.2353E-02
   4   8  12      357.14      369.75       16.50 o   0.5456E-03
   5   8  12       18.68       26.42       14.93 o   0.3225E-02
   6   8  12        4.76        2.29        7.12 o   0.1659E-01
   7   8  12      186.82      176.88       12.59 o   0.1171E-02
   8   8  12      428.05      393.58       17.35 o   0.4958E-03
   9   8  12       -0.86        6.16        1.89 o   0.8112E-03
  10   8  12      629.17      639.23       22.94 o   0.2865E-03
  11   8  12       49.20       47.63       14.12 o   0.2709E-02
   1   9  12     2525.67     2756.10       61.27 o   0.4000E-04
   2   9  12       35.24       21.76        9.78 o   0.5277E-02
   3   9  12     1735.12     1665.35       36.05 o   0.8320E-04
   4   9  12       38.91       38.33        9.19 o   0.4410E-02
   5   9  12      568.63      544.98       19.05 o   0.3443E-03
   6   9  12      159.82      172.28       13.64 o   0.1192E-02
   7   9  12      138.61      128.45       13.51 o   0.1424E-02
   8   9  12       36.53       26.24       11.04 o   0.4202E-02
   9   9  12      481.25      458.11       24.80 o   0.3745E-03
   0  10  12     2293.43     2312.95      101.98 o   0.3661E-04
   1  10  12      107.33      139.63       18.27 o   0.1185E-02
   2  10  12      436.19      416.40       28.40 o   0.3842E-03
   3  10  12      104.12      111.81       25.49 o   0.9302E-03
   4  10  12      407.55      422.98       22.01 o   0.4392E-03
   5  10  12       36.14       48.21       12.45 o   0.3097E-02
   6  10  12      106.37       72.02       17.73 o   0.1621E-02
   7  10  12      173.32      190.02       28.71 o   0.6476E-03
   1   1  13      638.07      742.84       11.21 o   0.2795E-03
   2   1  13      177.02      111.49        5.65 o   0.2010E-02
   3   1  13     2731.92     2678.03       36.93 o   0.4221E-04
   4   1  13     2159.47     2204.34       30.36 o   0.5878E-04
   5   1  13     2068.27     1972.47       24.70 o   0.6726E-04
   6   1  13      460.92      394.34        8.86 o   0.5432E-03
   7   1  13      136.11      117.41        5.30 o   0.2012E-02
   8   1  13      431.64      368.55        9.51 o   0.5726E-03
   9   1  13      211.45      173.72        9.00 o   0.1221E-02
  10   1  13      247.32      201.31        9.40 o   0.1024E-02
  11   1  13      806.23      807.71       20.60 o   0.2259E-03
  12   1  13      342.09      363.86       16.29 o   0.5610E-03
  13   1  13       31.71        3.78       10.30 o   0.6572E-02
  14   1  13       26.24       20.47       11.09 o   0.4731E-02
  15   1  13       40.44       23.64       11.84 o   0.4095E-02
  16   1  13      139.47       96.84       32.99 o   0.6611E-03
   0   2  13       49.11       56.90        4.50 o   0.4255E-02
   1   2  13     1126.75      988.18       17.20 o   0.1615E-03
   2   2  13     8516.87     8077.34      108.22 o   0.6418E-05
   3   2  13        2.70        1.53        1.88 o   0.5875E-01
   4   2  13      165.04      139.74        5.38 o   0.1698E-02
   5   2  13       68.06       45.75        3.79 o   0.4941E-02
   6   2  13      127.28      141.01        4.77 o   0.1743E-02
   7   2  13     1229.73     1225.27       17.87 o   0.1370E-03
   8   2  13      227.95      225.48        8.98 o   0.9923E-03
   9   2  13     2107.37     2267.71       35.21 o   0.5774E-04
  10   2  13     1363.08     1416.32       28.19 o   0.1109E-03
  11   2  13       -4.07        2.95        5.69 o   0.2217E-01
  12   2  13       44.03       37.80        7.90 o   0.4774E-02
  13   2  13       79.05      101.88       13.57 o   0.1910E-02
  14   2  13       96.48       82.11       14.57 o   0.1851E-02
  15   2  13       16.07        0.60       22.10 o   0.1964E-02
  16   2  13       28.71        7.76       27.42 o   0.1239E-02
   1   3  13     4990.65     4403.74       60.42 o   0.1786E-04
   2   3  13     2648.45     2608.34       33.62 o   0.4477E-04
   3   3  13       44.59       19.03        3.57 o   0.9928E-02
   4   3  13       71.13       69.96        4.54 o   0.3525E-02
   5   3  13     5104.99     4919.92       69.01 o   0.1556E-04
   6   3  13        6.03        3.89        3.98 o   0.3145E-01
   7   3  13      226.67      285.99        8.78 o   0.8434E-03
   8   3  13     1261.96     1273.76       25.72 o   0.1257E-03
   9   3  13      205.07      205.67       10.60 o   0.1100E-02
  10   3  13      312.49      326.18       12.91 o   0.6571E-03
  11   3  13      472.74      498.07       15.98 o   0.4152E-03
  12   3  13       41.65       51.04        9.16 o   0.3714E-02
  13   3  13      182.32      172.33       14.18 o   0.1123E-02
  14   3  13       40.92       55.92       13.70 o   0.2638E-02
  15   3  13       25.92        5.70       14.03 o   0.4146E-02
   0   4  13     1328.34     1358.45       26.72 o   0.1118E-03
   1   4  13     1528.09     1610.78       21.22 o   0.9529E-04
   2   4  13       23.23       11.02        3.78 o   0.1529E-01
   3   4  13       19.77       50.23        7.00 o   0.5516E-02
   4   4  13       62.64       55.35        5.83 o   0.3819E-02
   5   4  13       46.77       42.83        5.01 o   0.5637E-02
   6   4  13      684.49      796.07       15.33 o   0.2442E-03
   7   4  13      386.06      410.55       12.81 o   0.5222E-03
   8   4  13       57.16       58.42        7.39 o   0.3571E-02
   9   4  13      284.17      280.86       12.25 o   0.7666E-03
  10   4  13        9.60        0.46        9.65 o   0.9536E-02
  11   4  13      226.15      271.39       12.70 o   0.8248E-03
  12   4  13      190.76      185.35       12.47 o   0.1111E-02
  13   4  13      749.24      736.65       21.82 o   0.2489E-03
  14   4  13       80.82       62.55       13.03 o   0.2291E-02
   1   5  13     1183.30     1254.39       17.94 o   0.1364E-03
   2   5  13      181.43      231.08        6.59 o   0.1070E-02
   3   5  13        6.86        1.89        5.03 o   0.2850E-01
   4   5  13      694.56      668.36       16.38 o   0.2852E-03
   5   5  13       -4.32        1.41        4.60 o   0.3320E-01
   6   5  13     3126.70     3101.74       53.49 o   0.3321E-04
   7   5  13      110.50       83.30        8.64 o   0.2449E-02
   8   5  13       37.49       49.69        7.37 o   0.4505E-02
   9   5  13      783.52      887.53       20.33 o   0.2150E-03
  10   5  13       -1.29        2.03        3.60 o   0.1149E-02
  11   5  13       84.75       74.65       10.23 o   0.2463E-02
  12   5  13       14.48       32.50       15.26 o   0.3065E-02
  13   5  13       19.92       14.78       18.78 o   0.2415E-02
  14   5  13      -11.78        6.74       14.16 o   0.4277E-02
   0   6  13     1215.76     1207.73       26.73 o   0.1291E-03
   1   6  13       78.38       61.26        5.58 o   0.3556E-02
   2   6  13       35.39       26.65        5.42 o   0.7331E-02
   3   6  13      207.78      189.84        8.69 o   0.1215E-02
   4   6  13      130.94      120.80        8.21 o   0.1901E-02
   5   6  13     1862.30     1887.72       35.41 o   0.7149E-04
   6   6  13      278.55      277.25       12.03 o   0.7687E-03
   7   6  13       18.47       26.61       13.26 o   0.3629E-02
   8   6  13      529.90      532.37       16.90 o   0.3739E-03
   9   6  13      267.84      251.51       13.37 o   0.8285E-03
  10   6  13      148.47       97.55       11.63 o   0.1765E-02
  11   6  13       60.46       48.77       10.19 o   0.3235E-02
  12   6  13       13.28        1.51       14.81 o   0.4217E-02
  13   6  13      136.43      138.73       13.20 o   0.1398E-02
  14   6  13      224.52      183.83       32.56 o   0.5479E-03
   1   7  13       19.35       14.49       10.42 o   0.5708E-02
   2   7  13       56.84       45.13        6.52 o   0.4404E-02
   3   7  13      591.30      655.41       16.29 o   0.2965E-03
   4   7  13      161.64      173.50       11.56 o   0.1243E-02
   5   7  13     2001.68     1990.31       38.37 o   0.6648E-04
   6   7  13       14.01        5.00       11.94 o   0.5944E-02
   7   7  13       91.48      100.86        9.94 o   0.2090E-02
   8   7  13       -2.79        1.36        5.57 o   0.2684E-01
   9   7  13      186.30      131.97       12.66 o   0.1374E-02
  10   7  13       28.41       13.24        9.50 o   0.6343E-02
  11   7  13      269.43      273.25       15.24 o   0.7429E-03
  12   7  13       71.82       81.44       12.61 o   0.2157E-02
  13   7  13       -1.93        1.17       12.60 o   0.1418E-03
   0   8  13       26.78        6.55        9.43 o   0.7445E-02
   1   8  13      317.59      377.00       13.05 o   0.5879E-03
   2   8  13      354.83      381.73       15.58 o   0.5542E-03
   3   8  13      127.34      100.11       10.39 o   0.1894E-02
   4   8  13      112.58      140.17       11.38 o   0.1534E-02
   5   8  13       85.74       88.69        9.73 o   0.2311E-02
   6   8  13       94.74      106.92       10.31 o   0.1929E-02
   7   8  13      155.88      177.63       11.89 o   0.1233E-02
   8   8  13      258.46      272.80       14.63 o   0.7535E-03
   9   8  13       42.33       47.15       10.15 o   0.3655E-02
  10   8  13        0.91        1.40        2.20 o   0.5992E-03
  11   8  13       23.07       10.80       13.67 o   0.4202E-02
   1   9  13      737.91      777.17       27.21 o   0.2251E-03
   2   9  13       10.77       15.51       13.80 o   0.4140E-02
   3   9  13       77.02       70.33       11.87 o   0.2491E-02
   4   9  13       55.45       47.38        9.45 o   0.3630E-02
   5   9  13       -1.89        1.91        4.89 o   0.9179E-03
   6   9  13      188.96      187.52       13.20 o   0.1082E-02
   7   9  13       41.40       32.02       11.12 o   0.3742E-02
   8   9  13        2.25        4.74        6.52 o   0.6143E-03
   9   9  13       19.28        2.27       24.29 o   0.1617E-02
   0  10  13        1.50        2.19        9.64 o   0.1885E-03
   1  10  13       17.78       26.88       25.81 o   0.1317E-02
   2  10  13      406.30      481.24       27.74 o   0.3618E-03
   3  10  13       58.27       68.22       21.42 o   0.1393E-02
   4  10  13       81.84       71.28       16.97 o   0.1757E-02
   5  10  13      122.76      109.21       19.94 o   0.1223E-02
   6  10  13      -11.57        2.20       27.39 o   0.1797E-03
   7  10  13      399.34      367.84       37.92 o   0.3300E-03
   0   0  14    22356.21    22174.15      519.83 o   0.8445E-06
   1   0  14      104.07      158.15        5.82 o   0.1724E-02
   2   0  14      108.41       71.32        7.71 o   0.2720E-02
   3   0  14     5385.48     5417.07      107.31 o   0.1229E-04
   4   0  14       49.58       65.70        4.59 o   0.4273E-02
   5   0  14      861.37     1164.08       17.29 o   0.1666E-03
   6   0  14     1603.37     1454.86       28.49 o   0.9549E-04
   7   0  14    13014.99    13014.58      222.32 o   0.2654E-05
   8   0  14       39.85       60.49        6.95 o   0.4279E-02
   9   0  14    10451.51    10158.15      182.53 o   0.4138E-05
  10   0  14       55.35       56.96       10.26 o   0.3220E-02
  11   0  14      936.76      921.75       36.22 o   0.1674E-03
  12   0  14       16.92        3.65       23.80 o   0.1675E-02
  13   0  14      357.57      336.41       24.88 o   0.4870E-03
  14   0  14      543.63      505.15       30.81 o   0.3124E-03
  15   0  14     1545.42     1521.87       55.70 o   0.8205E-04
  16   0  14       30.21       28.48       27.64 o   0.1157E-02
   1   1  14     3118.99     3100.97       41.78 o   0.3314E-04
   2   1  14     1212.90     1310.10       18.47 o   0.1261E-03
   3   1  14      110.91       71.59        4.87 o   0.2747E-02
   4   1  14     6973.09     7174.13       84.86 o   0.8426E-05
   5   1  14     2271.91     2274.72       28.44 o   0.5631E-04
   6   1  14    21852.88    21804.65      259.36 o   0.1069E-05
   7   1  14      104.25      110.35        5.48 o   0.2160E-02
   8   1  14     6235.84     6276.19       73.69 o   0.1082E-04
   9   1  14      424.16      434.81       11.51 o   0.4986E-03
  10   1  14     1974.89     2089.49       33.92 o   0.6460E-04
  11   1  14       18.68        6.75       14.56 o   0.3977E-02
  12   1  14      163.09      166.26       13.02 o   0.1221E-02
  13   1  14      510.37      538.28       20.31 o   0.3607E-03
  14   1  14       62.34       89.77       12.21 o   0.2260E-02
  15   1  14        9.53       15.37       15.26 o   0.3523E-02
  16   1  14     1689.92     1487.97       89.77 o   0.5764E-04
   0   2  14     2318.77     2069.32       41.76 o   0.5749E-04
   1   2  14     7169.71     7434.50       91.72 o   0.7860E-05
   2   2  14     1672.17     1481.43       24.23 o   0.9521E-04
   3   2  14    16497.29    16346.59      196.19 o   0.1817E-05
   4   2  14        2.54        1.13        2.07 o   0.1157E+00
   5   2  14     6531.56     7134.31       76.31 o   0.9072E-05
   6   2  14        9.71       14.87        4.82 o   0.1439E-01
   7   2  14    12555.43    12208.27      143.88 o   0.3162E-05
   8   2  14       66.87       53.95        5.53 o   0.3976E-02
   9   2  14     5973.15     5947.51       81.30 o   0.1149E-04
  10   2  14       18.76       20.20       11.11 o   0.5064E-02
  11   2  14      130.04      123.44        8.50 o   0.1835E-02
  12   2  14       -3.70        1.91        7.18 o   0.1716E-01
  13   2  14       36.92       48.84       12.45 o   0.3165E-02
  14   2  14      140.97       89.83       15.80 o   0.1554E-02
  15   2  14      184.32      137.23       18.11 o   0.1111E-02
   1   3  14       45.95       13.50        3.47 o   0.1008E-01
   2   3  14      705.89      718.10       11.59 o   0.2849E-03
   3   3  14        8.88        7.91        4.34 o   0.2097E-01
   4   3  14     8565.15     8619.03      119.10 o   0.5973E-05
   5   3  14     1292.20     1394.61       21.07 o   0.1160E-03
   6   3  14    11659.62    11866.29      163.41 o   0.3323E-05
   7   3  14      143.28      133.31        8.67 o   0.1659E-02
   8   3  14     6510.52     6439.90      116.82 o   0.9339E-05
   9   3  14       15.00       22.49       11.18 o   0.4992E-02
  10   3  14      787.46      842.43       19.99 o   0.2238E-03
  11   3  14       35.35       56.18        8.46 o   0.3712E-02
  12   3  14      996.96      980.94       27.73 o   0.1725E-03
  13   3  14      196.08      145.84       14.51 o   0.1203E-02
  14   3  14      238.52      188.77       19.02 o   0.8572E-03
  15   3  14      499.18      405.61       25.92 o   0.3964E-03
   0   4  14     6337.74     6056.11      108.27 o   0.9901E-05
   1   4  14     3624.74     3702.37       45.41 o   0.2602E-04
   2   4  14     6802.64     6705.42       95.21 o   0.9033E-05
   3   4  14     2151.85     2395.18       31.09 o   0.5430E-04
   4   4  14      176.92      146.45        8.04 o   0.1396E-02
   5   4  14    11153.98    10906.09      144.33 o   0.3811E-05
   6   4  14       47.95       49.83        6.07 o   0.4598E-02
   7   4  14     4071.06     4094.08       67.36 o   0.2123E-04
   8   4  14        6.51       14.06        6.77 o   0.1101E-01
   9   4  14     1878.92     1951.18       35.91 o   0.6970E-04
  10   4  14      928.17     1086.81       22.64 o   0.1678E-03
  11   4  14     1553.79     1668.41       32.54 o   0.8933E-04
  12   4  14      831.68      866.51       22.48 o   0.2111E-03
  13   4  14      240.11      250.60       16.21 o   0.8100E-03
  14   4  14      304.92      252.22       18.20 o   0.6929E-03
   1   5  14     2976.00     3058.67       41.62 o   0.3491E-04
   2   5  14     7012.95     6756.63       98.81 o   0.8783E-05
   3   5  14     1649.11     1703.13       27.54 o   0.8357E-04
   4   5  14    13479.59    13073.04      184.76 o   0.2689E-05
   5   5  14      169.71      169.39        8.56 o   0.1305E-02
   6   5  14     1448.34     1472.51       28.85 o   0.1033E-03
   7   5  14      518.63      527.19       15.34 o   0.3860E-03
   8   5  14     1201.03     1280.86       26.13 o   0.1310E-03
   9   5  14        4.58        6.51        6.58 o   0.1563E-01
  10   5  14     1482.79     1540.60       31.46 o   0.9808E-04
  11   5  14     1035.89     1078.31       25.50 o   0.1578E-03
  12   5  14      398.14      392.06       16.80 o   0.5111E-03
  13   5  14       34.66       42.33       10.21 o   0.4039E-02
  14   5  14      115.48      123.79       20.15 o   0.1155E-02
   0   6  14      743.05      805.80       23.01 o   0.2193E-03
   1   6  14      233.55      233.51        8.27 o   0.9552E-03
   2   6  14     1026.96     1085.54       19.71 o   0.1600E-03
   3   6  14     5416.76     5338.20       78.29 o   0.1357E-04
   4   6  14      555.35      560.24       15.65 o   0.3508E-03
   5   6  14     3348.01     3393.39       57.42 o   0.2953E-04
   6   6  14      578.79      600.64       16.79 o   0.3256E-03
   7   6  14     2197.67     2323.50       41.31 o   0.5465E-04
   8   6  14      247.92      240.32       12.48 o   0.8523E-03
   9   6  14     3417.16     3518.52       60.55 o   0.2809E-04
  10   6  14      692.76      689.46       20.51 o   0.2731E-03
  11   6  14      400.93      382.53       16.94 o   0.5251E-03
  12   6  14      351.74      339.37       16.58 o   0.5822E-03
  13   6  14       22.11       36.38       10.55 o   0.4500E-02
   1   7  14     1169.75     1267.62       22.77 o   0.1352E-03
   2   7  14      933.41      961.15       19.35 o   0.1853E-03
   3   7  14      104.59       98.23        8.46 o   0.2135E-02
   4   7  14     1764.96     1944.42       39.10 o   0.7031E-04
   5   7  14        4.20        0.30        6.12 o   0.2331E-01
   6   7  14     3920.15     4175.44       67.35 o   0.2156E-04
   7   7  14       18.04       19.25       14.44 o   0.3717E-02
   8   7  14     2265.28     2200.01       43.80 o   0.5655E-04
   9   7  14       -4.88        4.61        7.80 o   0.1271E-01
  10   7  14     1137.23     1119.62       28.12 o   0.1473E-03
  11   7  14       80.90       82.78       11.44 o   0.2233E-02
  12   7  14        8.43       15.28       16.23 o   0.3210E-02
   0   8  14     2211.45     2441.50       53.35 o   0.4976E-04
   1   8  14      162.52      166.23       10.40 o   0.1316E-02
   2   8  14      109.05      117.32       10.85 o   0.1757E-02
   3   8  14     1754.71     1753.78       35.41 o   0.7991E-04
   4   8  14      181.25      187.39       13.01 o   0.1106E-02
   5   8  14     2318.63     2389.86       44.20 o   0.5130E-04
   6   8  14        6.90        7.54        9.12 o   0.8741E-02
   7   8  14     1889.93     1991.68       38.86 o   0.6763E-04
   8   8  14      184.97      162.71       13.00 o   0.1213E-02
   9   8  14      375.56      345.79       16.99 o   0.5646E-03
  10   8  14      134.67      133.52       12.77 o   0.1512E-02
  11   8  14       62.99       79.18       16.83 o   0.1794E-02
   1   9  14       13.93       31.73       17.22 o   0.2559E-02
   2   9  14      765.48      844.23       28.25 o   0.2048E-03
   3   9  14       12.96        8.09       15.25 o   0.3752E-02
   4   9  14     1041.95     1081.50       29.71 o   0.1515E-03
   5   9  14        5.14        4.64        8.27 o   0.1152E-01
   6   9  14     1392.98     1275.04       31.99 o   0.1186E-03
   7   9  14       38.35       35.16       10.22 o   0.4092E-02
   8   9  14     1098.94     1151.70       31.33 o   0.1397E-03
   9   9  14       22.71       12.87       17.48 o   0.2687E-02
   0  10  14       54.42       55.72       22.92 o   0.1363E-02
   1  10  14       14.00        8.30       18.06 o   0.2762E-02
   2  10  14       29.89       37.31       15.00 o   0.2754E-02
   3  10  14      570.52      602.26       31.75 o   0.2680E-03
   4  10  14       28.39       30.27       14.47 o   0.3019E-02
   5  10  14     1022.99      889.30       60.42 o   0.1191E-03
   1   1  15     1004.29     1092.57       16.07 o   0.1606E-03
   2   1  15        2.33       33.92        2.04 o   0.8997E-02
   3   1  15      190.46      162.69        6.19 o   0.1453E-02
   4   1  15       14.03       21.74        5.42 o   0.9343E-02
   5   1  15       10.31        7.43        4.38 o   0.1911E-01
   6   1  15        7.36        9.87        4.19 o   0.1886E-01
   7   1  15        1.90        0.47        2.06 o   0.1121E+00
   8   1  15      113.19      135.61        5.81 o   0.1892E-02
   9   1  15      189.24      196.25        9.17 o   0.1161E-02
  10   1  15       23.32       12.20        6.50 o   0.1012E-01
  11   1  15      693.66      651.85       19.34 o   0.2865E-03
  12   1  15       48.42       39.41       10.60 o   0.3582E-02
  13   1  15      195.71      214.30       14.67 o   0.9625E-03
  14   1  15      669.98      623.32       23.90 o   0.2824E-03
  15   1  15       72.48       43.88       14.80 o   0.2406E-02
  16   1  15      243.38      215.91       37.92 o   0.4299E-03
   0   2  15     2164.73     1875.23       39.63 o   0.6481E-04
   1   2  15      352.64      411.21        8.37 o   0.5581E-03
   2   2  15       24.73       11.47        3.65 o   0.1366E-01
   3   2  15     1181.50     1109.78       18.61 o   0.1494E-03
   4   2  15      202.24      176.88        6.53 o   0.1298E-02
   5   2  15       31.35       39.11        3.89 o   0.6689E-02
   6   2  15      161.66      164.09        5.89 o   0.1487E-02
   7   2  15      138.14      119.07        5.94 o   0.1961E-02
   8   2  15       39.31       49.22        5.18 o   0.4644E-02
   9   2  15      319.71      331.55       10.36 o   0.6632E-03
  10   2  15     1694.92     1751.37       30.51 o   0.8272E-04
  11   2  15       50.00       43.35        8.25 o   0.4171E-02
  12   2  15      466.40      513.94       18.74 o   0.3865E-03
  13   2  15      318.72      304.84       19.53 o   0.6052E-03
  14   2  15       16.92        0.47       21.58 o   0.2046E-02
  15   2  15       11.14        0.12       18.91 o   0.2690E-02
   1   3  15      557.34      609.34        9.97 o   0.3515E-03
   2   3  15      770.93      807.42       13.66 o   0.2411E-03
   3   3  15      201.99      141.16        7.45 o   0.1447E-02
   4   3  15       99.47       85.86        5.44 o   0.2843E-02
   5   3  15     1581.38     1592.55       23.00 o   0.9525E-04
   6   3  15       89.18       87.34        5.53 o   0.2613E-02
   7   3  15     1405.07     1485.69       23.17 o   0.1059E-03
   8   3  15       92.09      105.33        7.31 o   0.2258E-02
   9   3  15      727.34      856.57       21.44 o   0.2217E-03
  10   3  15     1543.65     1683.26       35.60 o   0.8668E-04
  11   3  15       14.19       22.55       15.18 o   0.3322E-02
  12   3  15       69.80       72.66        9.57 o   0.2780E-02
  13   3  15        4.50        2.31        9.14 o   0.6263E-03
  14   3  15        9.14        1.68       16.12 o   0.3645E-02
  15   3  15        5.28        0.64       12.91 o   0.3700E-03
   0   4  15      334.43      291.56       11.08 o   0.7099E-03
   1   4  15     4350.77     4226.08       58.04 o   0.2011E-04
   2   4  15      901.70      884.55       15.82 o   0.2076E-03
   3   4  15       -3.03        0.44        2.77 o   0.8685E-01
   4   4  15      383.60      421.64       10.90 o   0.5286E-03
   5   4  15      483.57      475.88       11.69 o   0.4462E-03
   6   4  15     2451.68     2398.93       39.28 o   0.5056E-04
   7   4  15      237.03      248.22       10.67 o   0.8888E-03
   8   4  15       39.68       40.94        7.30 o   0.5092E-02
   9   4  15       87.45      103.74        8.81 o   0.2126E-02
  10   4  15      116.33      121.73       10.19 o   0.1799E-02
  11   4  15       -1.07        5.10        3.53 o   0.9900E-03
  12   4  15       39.37       39.88       11.18 o   0.3569E-02
  13   4  15       99.25       97.47       13.01 o   0.1896E-02
  14   4  15      240.43      240.76       16.86 o   0.8120E-03
   1   5  15      189.82      199.78        7.16 o   0.1208E-02
   2   5  15       30.85       14.70        4.57 o   0.9603E-02
   3   5  15      197.16      148.27        7.68 o   0.1417E-02
   4   5  15       70.06       67.91        6.19 o   0.3416E-02
   5   5  15     3205.45     3359.31       49.86 o   0.3043E-04
   6   5  15       32.82       26.19        6.64 o   0.7042E-02
   7   5  15      132.87      155.37        9.22 o   0.1478E-02
   8   5  15      279.54      290.55       12.49 o   0.7470E-03
   9   5  15       44.52       35.50        8.19 o   0.4953E-02
  10   5  15       27.77       25.23        8.53 o   0.5905E-02
  11   5  15      136.64      116.41       11.49 o   0.1658E-02
  12   5  15        1.67        1.64        4.97 o   0.7869E-03
  13   5  15      166.62      120.53       15.41 o   0.1334E-02
  14   5  15       43.06       47.07       17.96 o   0.2013E-02
   0   6  15       47.13       51.37        8.50 o   0.3506E-02
   1   6  15      948.90     1023.71       19.23 o   0.1757E-03
   2   6  15        3.57        2.39        3.99 o   0.3941E-01
   3   6  15     1216.81     1294.07       22.68 o   0.1287E-03
   4   6  15     2440.10     2652.06       43.07 o   0.4455E-04
   5   6  15      425.44      426.57       14.25 o   0.4826E-03
   6   6  15       -4.67        3.68        5.96 o   0.2030E-01
   7   6  15      122.42      129.29        9.85 o   0.1704E-02
   8   6  15       85.52       76.05        9.35 o   0.2549E-02
   9   6  15      279.58      287.37       13.72 o   0.7322E-03
  10   6  15      136.08      119.71       11.60 o   0.1611E-02
  11   6  15       93.92       78.89       11.22 o   0.2313E-02
  12   6  15      341.84      308.99       16.69 o   0.6352E-03
  13   6  15        7.39       11.55       19.40 o   0.2276E-03
   1   7  15      231.56      233.37       10.01 o   0.1004E-02
   2   7  15      107.01      131.90        7.92 o   0.1785E-02
   3   7  15      663.41      740.93       17.79 o   0.2598E-03
   4   7  15      720.57      782.39       19.50 o   0.2399E-03
   5   7  15       81.93       87.81        9.06 o   0.2282E-02
   6   7  15      551.50      543.92       17.44 o   0.3613E-03
   7   7  15       26.18       28.53        8.20 o   0.6337E-02
   8   7  15     1100.25     1170.78       26.52 o   0.1434E-03
   9   7  15       29.39       47.18        9.17 o   0.4165E-02
  10   7  15       98.51      110.70       11.36 o   0.1957E-02
  11   7  15       72.58       89.97       11.32 o   0.2268E-02
  12   7  15      170.32      150.97       21.23 o   0.9599E-03
   0   8  15      100.84       66.12       12.04 o   0.2252E-02
   1   8  15      316.75      288.09       12.15 o   0.7292E-03
   2   8  15      848.33      901.19       24.32 o   0.1944E-03
   3   8  15      334.00      300.97       18.60 o   0.5980E-03
   4   8  15      132.40      128.36       14.72 o   0.1422E-02
   5   8  15      210.30      221.78       12.41 o   0.9799E-03
   6   8  15       95.21       71.49       10.31 o   0.2415E-02
   7   8  15       17.91       24.15       16.24 o   0.2946E-02
   8   8  15       15.64       29.08       15.64 o   0.2914E-02
   9   8  15      221.27      241.76       14.23 o   0.8843E-03
  10   8  15        4.87       20.16       10.47 o   0.5071E-03
  11   8  15       22.07       13.24       19.71 o   0.2239E-02
   1   9  15      191.90      214.99       13.88 o   0.9834E-03
   2   9  15       59.99       31.19       12.51 o   0.3252E-02
   3   9  15       23.94       21.42       10.63 o   0.4921E-02
   4   9  15      123.04      132.78       15.65 o   0.1358E-02
   5   9  15       17.09        9.68       18.08 o   0.2724E-02
   6   9  15      319.27      304.68       18.02 o   0.6269E-03
   7   9  15       25.84       35.68        9.81 o   0.4762E-02
   8   9  15       20.78       26.89       25.22 o   0.1366E-02
   9   9  15      -21.00        0.43       39.02 o   0.6455E-03
   0  10  15        7.50        5.64       23.57 o   0.1571E-03
   1  10  15      105.62      117.32       14.71 o   0.1490E-02
   2  10  15        1.82        1.40        5.77 o   0.6362E-03
   3  10  15       -3.53        2.62       11.33 o   0.3205E-03
   4  10  15       -3.21        0.80        9.92 o   0.3805E-03
   0   0  16    10053.18    10349.12      237.19 o   0.3691E-05
   1   0  16       25.55       60.37        4.70 o   0.4752E-02
   2   0  16    18733.74    18250.24      360.19 o   0.1299E-05
   3   0  16     3222.09     3255.13       67.32 o   0.2945E-04
   4   0  16     9586.64     9380.14      187.60 o   0.4613E-05
   5   0  16     3722.46     3569.79       68.33 o   0.2511E-04
   6   0  16       10.82        0.54        8.34 o   0.1196E-01
   7   0  16     1888.23     2114.65       44.80 o   0.6005E-04
   8   0  16      887.70      995.04       22.35 o   0.1837E-03
   9   0  16     3016.06     2908.88       58.25 o   0.3458E-04
  10   0  16     6214.66     6512.53      130.85 o   0.9487E-05
  11   0  16      343.53      259.35       22.51 o   0.6035E-03
  12   0  16     3245.51     3332.67       92.89 o   0.2661E-04
  13   0  16      371.71      356.54       25.56 o   0.4684E-03
  14   0  16     1706.74     1595.40       59.12 o   0.7409E-04
  15   0  16       54.52       34.02       18.21 o   0.2136E-02
  16   0  16     1323.14     1125.09       76.48 o   0.8173E-04
   1   1  16    36999.79    37230.71      459.97 o   0.3747E-06
   2   1  16       19.95       19.05        7.10 o   0.8124E-02
   3   1  16     8945.50     8975.60      114.02 o   0.5532E-05
   4   1  16     2736.77     2851.76       35.74 o   0.3991E-04
   5   1  16      311.55      284.34        7.71 o   0.7642E-03
   6   1  16      800.35      871.05       13.16 o   0.2252E-03
   7   1  16       -2.81        3.46        2.91 o   0.4502E-01
   8   1  16     1702.32     1740.83       26.96 o   0.8344E-04
   9   1  16     2311.52     2473.21       35.42 o   0.5093E-04
  10   1  16      357.78      352.04       13.83 o   0.5869E-03
  11   1  16     5449.01     5454.52       91.14 o   0.1323E-04
  12   1  16       73.64       61.08       11.32 o   0.2791E-02
  13   1  16     3446.31     3359.07       70.24 o   0.2843E-04
  14   1  16       24.78        0.15       12.48 o   0.5362E-02
  15   1  16      904.88      901.17       33.57 o   0.1778E-03
  16   1  16       34.92       34.19       28.71 o   0.1050E-02
   0   2  16    47647.32    46859.89      779.70 o   0.2214E-06
   1   2  16       -1.22        1.13        1.51 o   0.1335E+00
   2   2  16     8174.82     8341.57      104.62 o   0.6443E-05
   3   2  16     1503.07     1361.42       22.74 o   0.1100E-03
   4   2  16       22.33       30.81        3.54 o   0.1218E-01
   5   2  16      153.23      229.90        5.76 o   0.1194E-02
   6   2  16       97.29       95.59        5.27 o   0.2454E-02
   7   2  16      352.09      371.91        8.85 o   0.5979E-03
   8   2  16      209.02      223.05        7.80 o   0.1053E-02
   9   2  16      168.04      175.15        9.10 o   0.1292E-02
  10   2  16      747.82      673.85       19.48 o   0.2698E-03
  11   2  16      204.90      213.34       11.52 o   0.1022E-02
  12   2  16     3211.72     3223.30       64.56 o   0.3084E-04
  13   2  16       12.85       15.59       18.32 o   0.2558E-02
  14   2  16     1828.11     1732.87       50.22 o   0.7271E-04
  15   2  16       11.50       17.25       19.77 o   0.2273E-02
   1   3  16     8306.64     8276.00      106.46 o   0.6468E-05
   2   3  16      115.66      100.41        5.50 o   0.2321E-02
   3   3  16     1850.64     1956.23       29.54 o   0.7212E-04
   4   3  16       20.17       18.86        8.08 o   0.7460E-02
   5   3  16     1060.30     1162.87       17.17 o   0.1501E-03
   6   3  16     1216.91     1269.24       19.19 o   0.1307E-03
   7   3  16       49.83       63.14        5.72 o   0.3789E-02
   8   3  16      186.85      203.75        9.08 o   0.1163E-02
   9   3  16        8.32       10.61        7.65 o   0.1417E-01
  10   3  16      679.70      747.15       18.86 o   0.2543E-03
  11   3  16     2281.22     2222.92       43.17 o   0.5565E-04
  12   3  16      113.08      102.86       10.66 o   0.1955E-02
  13   3  16     2695.61     2464.70       57.38 o   0.4434E-04
  14   3  16        5.36        0.63       12.67 o   0.3894E-03
   0   4  16     7247.93     7467.62      144.53 o   0.7297E-05
   1   4  16      571.90      495.38       11.84 o   0.3958E-03
   2   4  16    12657.32    12514.85      160.73 o   0.2988E-05
   3   4  16      314.38      269.01        8.98 o   0.7940E-03
   4   4  16     2502.42     2496.68       39.07 o   0.4708E-04
   5   4  16      514.55      513.18       11.29 o   0.4017E-03
   6   4  16      617.25      643.03       13.81 o   0.3143E-03
   7   4  16        7.82        3.72        6.68 o   0.1754E-01
   8   4  16       31.28       26.63        7.30 o   0.6595E-02
   9   4  16       30.08       47.76        7.56 o   0.4551E-02
  10   4  16     2528.11     2761.01       46.52 o   0.4289E-04
  11   4  16       27.15       22.16       10.12 o   0.5420E-02
  12   4  16     3126.50     3114.67       64.51 o   0.3262E-04
  13   4  16       71.38       79.65       10.65 o   0.2490E-02
  14   4  16     1338.78     1349.85       35.98 o   0.1118E-03
   1   5  16     4178.24     4347.55       61.90 o   0.2010E-04
   2   5  16       14.17        4.26        7.28 o   0.1230E-01
   3   5  16     5338.75     5435.00       71.33 o   0.1344E-04
   4   5  16      534.62      533.50       12.54 o   0.3913E-03
   5   5  16     1107.22     1179.54       21.90 o   0.1428E-03
   6   5  16      130.47      139.12        9.00 o   0.1614E-02
   7   5  16      962.66     1028.48       22.33 o   0.1711E-03
   8   5  16      593.70      610.51       17.29 o   0.3153E-03
   9   5  16      706.69      779.05       19.60 o   0.2485E-03
  10   5  16        2.19        1.95        4.89 o   0.1063E-02
  11   5  16     2169.60     2119.45       42.56 o   0.5976E-04
  12   5  16       72.36       50.69       12.28 o   0.2726E-02
  13   5  16      878.92      877.41       28.22 o   0.1960E-03
  14   5  16      112.26       95.91       29.35 o   0.8060E-03
   0   6  16     2829.39     2908.97       63.12 o   0.3583E-04
   1   6  16       58.31       54.58        6.38 o   0.3775E-02
   2   6  16     1405.54     1474.20       28.29 o   0.1049E-03
   3   6  16      940.30      940.49       17.89 o   0.1904E-03
   4   6  16     1013.18     1006.89       22.69 o   0.1659E-03
   5   6  16     1213.84     1312.40       26.07 o   0.1239E-03
   6   6  16       74.08       84.79        8.75 o   0.2550E-02
   7   6  16     1095.45     1136.74       25.19 o   0.1463E-03
   8   6  16      499.65      514.41       16.58 o   0.3883E-03
   9   6  16      517.17      560.41       17.54 o   0.3587E-03
  10   6  16     1793.83     1782.12       37.26 o   0.7728E-04
  11   6  16      118.86      156.53       11.76 o   0.1409E-02
  12   6  16     1758.10     1638.35       43.16 o   0.8159E-04
  13   6  16       53.13       71.03       18.96 o   0.1679E-02
   1   7  16     2142.61     2167.64       36.27 o   0.5913E-04
   2   7  16       57.06       53.34        7.01 o   0.3922E-02
   3   7  16     3380.01     3637.31       58.38 o   0.2732E-04
   4   7  16      210.60      232.59       13.56 o   0.9091E-03
   5   7  16      661.14      644.97       18.81 o   0.3007E-03
   6   7  16      109.86      132.59       10.02 o   0.1726E-02
   7   7  16       57.03       63.61        9.18 o   0.3134E-02
   8   7  16      257.34      254.40       13.76 o   0.8329E-03
   9   7  16     1285.48     1336.23       29.84 o   0.1188E-03
  10   7  16        6.77       17.99       10.14 o   0.6499E-02
  11   7  16      995.57      952.97       26.81 o   0.1740E-03
  12   7  16       -6.00       25.56       15.46 o   0.2876E-03
   0   8  16     4272.93     4498.38       92.98 o   0.1789E-04
   1   8  16        4.80        4.73        6.79 o   0.1551E-01
   2   8  16     2278.99     2425.75       43.05 o   0.5118E-04
   3   8  16      684.35      726.07       25.65 o   0.2471E-03
   4   8  16      646.22      715.49       25.80 o   0.2546E-03
   5   8  16      160.79      178.41       13.04 o   0.1187E-02
   6   8  16       63.80       43.16        9.80 o   0.3573E-02
   7   8  16        7.07       15.48       10.08 o   0.7118E-02
   8   8  16       34.75       38.98        9.81 o   0.4286E-02
   9   8  16      106.09       88.99       11.91 o   0.1980E-02
  10   8  16      479.47      483.07       24.91 o   0.3672E-03
   1   9  16     2732.52     2872.47       56.89 o   0.3787E-04
   2   9  16       13.93       18.81       15.04 o   0.3420E-02
   3   9  16      835.91      912.39       26.51 o   0.1953E-03
   4   9  16        1.57        5.98        6.22 o   0.4703E-03
   5   9  16       74.61       56.80       12.19 o   0.2618E-02
   6   9  16      157.41      145.34       14.55 o   0.1298E-02
   7   9  16        3.11        0.33        7.99 o   0.5680E-03
   8   9  16      194.74      174.59       22.54 o   0.8258E-03
   9   9  16      160.89      170.44       29.14 o   0.6749E-03
   0  10  16     1755.91     1725.12       86.12 o   0.5305E-04
   1  10  16      108.62      104.58       15.31 o   0.1553E-02
   2  10  16      856.10      871.43       27.43 o   0.1967E-03
   3  10  16       61.27       58.23       12.19 o   0.2662E-02
   4  10  16      311.93      294.63       26.27 o   0.5262E-03
   5  10  16       82.48       26.35       28.71 o   0.1007E-02
   6  10  16       71.34       20.79       29.14 o   0.1009E-02
   1   1  17       22.28       12.91        6.58 o   0.9047E-02
   2   1  17     6286.49     5536.05       81.40 o   0.1173E-04
   3   1  17        5.42        2.19        3.56 o   0.4499E-01
   4   1  17      899.54      863.26       14.68 o   0.2102E-03
   5   1  17      189.52      159.61        6.90 o   0.1429E-02
   6   1  17       12.85       23.09        6.54 o   0.8324E-02
   7   1  17      632.37      633.98       13.71 o   0.3159E-03
   8   1  17       33.90       56.27        5.09 o   0.4658E-02
   9   1  17        9.03       15.34        7.23 o   0.1035E-01
  10   1  17       10.25        1.26        8.54 o   0.1138E-01
  11   1  17       44.43       44.66        8.69 o   0.4181E-02
  12   1  17       66.41       49.38       11.23 o   0.3036E-02
  13   1  17      275.19      210.60       16.50 o   0.8349E-03
  14   1  17      105.98      125.60       15.31 o   0.1467E-02
  15   1  17       84.27       35.18       15.69 o   0.2268E-02
   0   2  17      780.55      720.11       21.71 o   0.2366E-03
   1   2  17       56.31       45.08        4.39 o   0.4898E-02
   2   2  17      104.55       95.70        5.34 o   0.2394E-02
   3   2  17       56.77       86.83        4.64 o   0.3064E-02
   4   2  17      760.47      755.38       13.13 o   0.2518E-03
   5   2  17      978.50      997.42       15.20 o   0.1809E-03
   6   2  17      450.45      445.55        9.82 o   0.4676E-03
   7   2  17        6.16       16.80        5.09 o   0.1331E-01
   8   2  17      417.22      405.40       11.66 o   0.5244E-03
   9   2  17      215.95      223.32       11.03 o   0.9875E-03
  10   2  17      399.39      380.22       14.45 o   0.5542E-03
  11   2  17       -5.57        0.28        7.30 o   0.1657E-01
  12   2  17      157.14      161.13       13.10 o   0.1269E-02
  13   2  17       14.14        0.46       19.48 o   0.2506E-02
  14   2  17       19.64       14.21       24.74 o   0.1482E-02
  15   2  17       59.77       28.99       14.92 o   0.2771E-02
   1   3  17     1125.43     1122.71       18.32 o   0.1533E-03
   2   3  17      940.76      902.37       16.23 o   0.2023E-03
   3   3  17      990.18     1036.09       17.04 o   0.1719E-03
   4   3  17     1048.89     1062.62       17.84 o   0.1632E-03
   5   3  17      432.67      424.93       10.66 o   0.4911E-03
   6   3  17        5.60        0.44        4.47 o   0.3733E-01
   7   3  17       11.48        7.51        7.58 o   0.1086E-01
   8   3  17     5593.40     5825.72       82.19 o   0.1240E-04
   9   3  17      126.66      141.00        9.78 o   0.1659E-02
  10   3  17       63.71       53.70        9.04 o   0.3372E-02
  11   3  17      317.29      336.55       14.17 o   0.6240E-03
  12   3  17      160.12      134.92       11.82 o   0.1471E-02
  13   3  17       16.07        3.88       18.52 o   0.2687E-02
  14   3  17       29.78       40.70       13.46 o   0.3207E-02
   0   4  17      343.14      349.43       14.57 o   0.5995E-03
   1   4  17      125.44      133.12        6.77 o   0.1894E-02
   2   4  17       67.55       60.94        5.30 o   0.3802E-02
   3   4  17       28.35       18.06        5.23 o   0.8747E-02
   4   4  17      121.22      106.08        7.20 o   0.2057E-02
   5   4  17      300.73      304.45        9.78 o   0.7305E-03
   6   4  17       75.13       55.77        7.31 o   0.3463E-02
   7   4  17      355.85      360.35       13.21 o   0.5839E-03
   8   4  17      499.48      527.46       15.77 o   0.3847E-03
   9   4  17      122.89      149.23       10.09 o   0.1532E-02
  10   4  17      444.68      432.41       16.12 o   0.4631E-03
  11   4  17       14.27       24.73       13.43 o   0.3822E-02
  12   4  17       34.71       32.42        9.44 o   0.4738E-02
  13   4  17       29.69       42.27        9.67 o   0.4273E-02
  14   4  17       38.08        8.85       12.23 o   0.4605E-02
   1   5  17     1945.44     2029.83       32.32 o   0.6525E-04
   2   5  17     2356.38     2385.19       37.88 o   0.5033E-04
   3   5  17      322.09      330.17        9.80 o   0.6803E-03
   4   5  17     3596.53     3784.90       50.32 o   0.2542E-04
   5   5  17      115.93       96.93        7.49 o   0.2309E-02
   6   5  17      161.75      169.00        8.80 o   0.1347E-02
   7   5  17       14.35       20.76       10.94 o   0.5258E-02
   8   5  17       -1.24        0.19        3.29 o   0.1339E-02
   9   5  17      130.43      150.70       10.52 o   0.1469E-02
  10   5  17       43.49       45.56        8.97 o   0.4048E-02
  11   5  17       27.10       16.72       10.84 o   0.5064E-02
  12   5  17      106.32       96.53       13.42 o   0.1798E-02
  13   5  17       90.92       98.49       11.71 o   0.1948E-02
  14   5  17       93.62       69.62       18.23 o   0.1618E-02
   0   6  17       27.49       31.74        8.29 o   0.5145E-02
   1   6  17        5.25        0.58        5.18 o   0.2606E-01
   2   6  17      941.07      989.15       21.72 o   0.1774E-03
   3   6  17        7.21        4.55        6.76 o   0.1424E-01
   4   6  17        7.68        4.74        7.21 o   0.1316E-01
   5   6  17      383.24      387.84       13.02 o   0.5574E-03
   6   6  17      160.98      172.92       10.60 o   0.1301E-02
   7   6  17      326.42      337.25       13.89 o   0.6388E-03
   8   6  17      168.48      170.28       11.45 o   0.1230E-02
   9   6  17       27.98       24.34        8.63 o   0.5674E-02
  10   6  17      358.51      312.54       15.87 o   0.6246E-03
  11   6  17       15.96       11.46       18.14 o   0.2649E-02
  12   6  17       18.16       15.28       21.45 o   0.1945E-02
   1   7  17       71.13       83.55        7.56 o   0.2835E-02
   2   7  17     1327.77     1422.97       28.31 o   0.1114E-03
   3   7  17       55.62       68.90        8.31 o   0.3191E-02
   4   7  17       69.90       64.42        9.68 o   0.2931E-02
   5   7  17      227.90      258.75       14.03 o   0.8321E-03
   6   7  17       26.05       30.20        8.11 o   0.5687E-02
   7   7  17      118.82      101.64       10.72 o   0.1902E-02
   8   7  17       51.50       54.20        9.47 o   0.3495E-02
   9   7  17      473.64      470.14       17.81 o   0.4176E-03
  10   7  17        3.60        2.29        7.43 o   0.7560E-03
  11   7  17      612.83      635.34       23.95 o   0.2906E-03
   0   8  17      318.79      276.42       17.85 o   0.6443E-03
   1   8  17      144.10      173.74       10.67 o   0.1294E-02
   2   8  17      179.79      216.55       11.46 o   0.1082E-02
   3   8  17      215.63      213.33       13.77 o   0.9627E-03
   4   8  17      105.89      114.19       11.96 o   0.1801E-02
   5   8  17       20.41        6.83       18.55 o   0.2632E-02
   6   8  17       -4.66        0.67        8.41 o   0.1284E-01
   7   8  17        8.52        3.36       12.51 o   0.5701E-02
   8   8  17      282.92      253.85       15.15 o   0.7801E-03
   9   8  17      139.56       99.41       12.81 o   0.1692E-02
  10   8  17      164.11      151.03       20.10 o   0.1001E-02
   1   9  17      169.09      163.67       13.62 o   0.1255E-02
   2   9  17       18.64       16.78       18.13 o   0.2581E-02
   3   9  17       40.23       40.17        9.70 o   0.4186E-02
   4   9  17       29.35       14.19       10.34 o   0.5666E-02
   5   9  17       40.71       25.21       11.00 o   0.4049E-02
   6   9  17      115.42       96.76       13.78 o   0.1693E-02
   7   9  17      139.68      123.23       17.60 o   0.1229E-02
   8   9  17       76.70       52.07       19.08 o   0.1722E-02
   0  10  17      130.90      164.89       28.92 o   0.7042E-03
   1  10  17        0.07        7.95        2.45 o   0.4832E-03
   2  10  17      151.41      152.13       14.46 o   0.1244E-02
   3  10  17       11.71        0.65       18.31 o   0.2851E-02
   4  10  17      203.85      170.68       23.04 o   0.8049E-03
   5  10  17       97.05       59.39       29.99 o   0.8633E-03
   0   0  18        7.28        4.18        7.55 o   0.1340E-01
   1   0  18     2607.65     2368.28       56.15 o   0.4376E-04
   2   0  18     1352.78     1404.96       32.82 o   0.1040E-03
   3   0  18      829.89      931.90       23.34 o   0.1903E-03
   4   0  18     4489.03     4414.41       92.15 o   0.1778E-04
   5   0  18    11251.69    11573.84      195.53 o   0.3368E-05
   6   0  18     1475.95     1605.65       31.89 o   0.9403E-04
   7   0  18    15924.63    15834.59      274.64 o   0.1845E-05
   8   0  18      197.60      196.92       13.19 o   0.1052E-02
   9   0  18      937.99      977.66       24.04 o   0.1773E-03
  10   0  18      363.14      380.41       18.12 o   0.5185E-03
  11   0  18       73.06       64.12       14.91 o   0.2090E-02
  12   0  18       42.85       36.16       14.94 o   0.2731E-02
  13   0  18      130.79      162.37       18.96 o   0.1073E-02
  14   0  18      625.58      564.28       33.35 o   0.2621E-03
  15   0  18      768.48      620.64       39.02 o   0.2164E-03
   1   1  18     1029.14     1175.25       17.01 o   0.1489E-03
   2   1  18     1598.44     1754.69       24.05 o   0.8727E-04
   3   1  18       64.85       62.46        4.80 o   0.3894E-02
   4   1  18     1685.06     1835.45       27.90 o   0.8031E-04
   5   1  18     2435.42     2392.98       33.64 o   0.5106E-04
   6   1  18    11305.81    11259.54      149.08 o   0.3649E-05
   7   1  18       55.06       63.88        5.41 o   0.3765E-02
   8   1  18     4497.31     4706.60       62.41 o   0.1793E-04
   9   1  18      538.97      532.41       13.42 o   0.3860E-03
  10   1  18      116.76      109.94        8.64 o   0.2096E-02
  11   1  18       67.87       51.03        9.44 o   0.3367E-02
  12   1  18      294.53      261.06       16.22 o   0.7354E-03
  13   1  18        7.57        1.87       13.76 o   0.5013E-02
  14   1  18       45.92       43.98       13.53 o   0.2874E-02
  15   1  18       89.34       58.62       15.45 o   0.2011E-02
   0   2  18      266.16      270.57       12.10 o   0.8143E-03
   1   2  18       95.76      139.02        5.85 o   0.1930E-02
   2   2  18      348.38      400.33        9.10 o   0.5881E-03
   3   2  18     1068.56     1268.39       17.93 o   0.1427E-03
   4   2  18     1267.31     1345.47       19.18 o   0.1207E-03
   5   2  18     6144.35     6054.84       81.43 o   0.1124E-04
   6   2  18      151.12      163.34        6.86 o   0.1490E-02
   7   2  18    11108.31    10760.02      137.15 o   0.3942E-05
   8   2  18      180.82      207.39        9.13 o   0.1166E-02
   9   2  18     2812.28     2992.70       49.83 o   0.3692E-04
  10   2  18      134.89      131.89       10.02 o   0.1678E-02
  11   2  18      554.58      520.69       17.40 o   0.3792E-03
  12   2  18        8.30       10.65       11.69 o   0.5881E-02
  13   2  18      283.51      257.02       19.48 o   0.6973E-03
  14   2  18      400.84      349.76       23.10 o   0.4930E-03
  15   2  18      250.23      242.11       38.35 o   0.4125E-03
   1   3  18      193.60      226.26        7.75 o   0.1112E-02
   2   3  18      882.54      821.14       15.76 o   0.2210E-03
   3   3  18      505.91      466.48       11.40 o   0.4422E-03
   4   3  18     3569.09     3549.32       52.82 o   0.2744E-04
   5   3  18       23.29       16.39        4.67 o   0.1200E-01
   6   3  18     8676.05     8617.44      106.63 o   0.6065E-05
   7   3  18       84.91      109.39        7.54 o   0.2195E-02
   8   3  18     7811.43     7759.82      124.38 o   0.7025E-05
   9   3  18     1560.01     1639.49       31.80 o   0.8964E-04
  10   3  18     1779.09     2017.94       35.64 o   0.6925E-04
  11   3  18      229.92      225.14       12.79 o   0.9404E-03
  12   3  18       25.88       25.58        8.89 o   0.5977E-02
  13   3  18      214.45      183.12       15.84 o   0.9916E-03
  14   3  18        6.71        7.67       14.55 o   0.3676E-03
   0   4  18      164.96      112.86       11.00 o   0.1619E-02
   1   4  18       78.63       57.12        6.09 o   0.3634E-02
   2   4  18      121.08       99.91        6.97 o   0.2116E-02
   3   4  18     4923.36     4907.55       71.23 o   0.1591E-04
   4   4  18      970.08      952.43       19.28 o   0.1814E-03
   5   4  18     4155.10     4327.68       61.80 o   0.2030E-04
   6   4  18      271.75      283.51        9.62 o   0.7997E-03
   7   4  18     1786.29     1810.85       31.20 o   0.7817E-04
   8   4  18     1248.87     1262.04       24.35 o   0.1288E-03
   9   4  18     2421.68     2454.06       45.18 o   0.4881E-04
  10   4  18      211.07      204.28       12.29 o   0.1018E-02
  11   4  18      188.32      194.92       12.35 o   0.1134E-02
  12   4  18      126.02      121.10       11.78 o   0.1655E-02
  13   4  18       25.37       29.30        9.72 o   0.5073E-02
  14   4  18      100.59       94.95       20.00 o   0.1295E-02
   1   5  18     2892.98     3012.68       45.17 o   0.3625E-04
   2   5  18     3819.39     3875.92       57.64 o   0.2354E-04
   3   5  18        2.50        4.70        3.57 o   0.3779E-01
   4   5  18    12393.11    12215.54      158.82 o   0.3120E-05
   5   5  18      172.92      168.44        8.42 o   0.1317E-02
   6   5  18     3040.70     3197.50       48.41 o   0.3368E-04
   7   5  18       -4.28        0.10        5.13 o   0.3112E-01
   8   5  18     3200.99     3200.78       51.36 o   0.3263E-04
   9   5  18       30.96       26.05        7.55 o   0.6243E-02
  10   5  18     1290.06     1343.70       29.49 o   0.1189E-03
  11   5  18      398.49      357.78       16.78 o   0.5410E-03
  12   5  18       -2.66        1.29        6.27 o   0.7880E-03
  13   5  18       30.05       25.14       10.70 o   0.4676E-02
   0   6  18      318.79      311.16       15.62 o   0.6125E-03
   1   6  18     1072.02     1191.66       21.55 o   0.1473E-03
   2   6  18     2607.69     2773.92       42.21 o   0.4155E-04
   3   6  18     6904.65     6898.40       99.80 o   0.8832E-05
   4   6  18     1047.20     1129.44       24.00 o   0.1490E-03
   5   6  18     7211.60     7300.22      116.29 o   0.7850E-05
   6   6  18      484.79      541.95       14.59 o   0.3897E-03
   7   6  18     3156.00     3334.17       51.05 o   0.3137E-04
   8   6  18       24.89       23.88        8.33 o   0.6318E-02
   9   6  18     1644.50     1685.98       34.71 o   0.8648E-04
  10   6  18       78.41       59.05       12.21 o   0.2529E-02
  11   6  18      532.76      474.57       21.84 o   0.3806E-03
  12   6  18       30.92       42.56       13.00 o   0.3193E-02
   1   7  18       67.16       89.92        7.56 o   0.2748E-02
   2   7  18     1346.37     1489.55       28.82 o   0.1044E-03
   3   7  18      380.83      373.02       14.62 o   0.5424E-03
   4   7  18      985.13     1002.91       26.54 o   0.1698E-03
   5   7  18      322.82      285.07       14.18 o   0.7035E-03
   6   7  18     1936.42     1863.70       38.98 o   0.7207E-04
   7   7  18        7.34        3.41       10.74 o   0.7572E-02
   8   7  18     1382.74     1403.84       31.02 o   0.1109E-03
   9   7  18        3.17        1.21        6.62 o   0.8422E-03
  10   7  18      449.65      451.19       18.27 o   0.4366E-03
  11   7  18       27.64       80.89       23.78 o   0.1263E-02
   0   8  18       81.27       75.09       11.88 o   0.2398E-02
   1   8  18       93.45       81.21        9.80 o   0.2360E-02
   2   8  18       24.21       16.92        8.03 o   0.7399E-02
   3   8  18       99.57      101.22       11.33 o   0.2004E-02
   4   8  18      112.58      116.45       12.58 o   0.1637E-02
   5   8  18      708.96      742.22       21.04 o   0.2577E-03
   6   8  18       50.40       47.81       10.73 o   0.3435E-02
   7   8  18     1765.49     1778.24       42.58 o   0.7631E-04
   8   8  18      201.81      201.36       15.59 o   0.9780E-03
   9   8  18      457.72      447.28       30.11 o   0.3510E-03
  10   8  18       -2.79        0.38       10.23 o   0.3104E-03
   1   9  18        1.34        2.78        4.57 o   0.7476E-03
   2   9  18      115.21       99.42       12.65 o   0.1863E-02
   3   9  18       47.00       48.39       10.09 o   0.3574E-02
   4   9  18      344.60      327.91       18.54 o   0.5903E-03
   5   9  18        3.81        0.81        7.48 o   0.1602E-01
   6   9  18      614.10      649.12       21.08 o   0.2933E-03
   7   9  18       14.35       16.79       26.84 o   0.1284E-02
   0  10  18       93.19      109.03       26.57 o   0.8882E-03
   1  10  18       38.63       43.81       13.65 o   0.2891E-02
   2  10  18       84.70       81.67       14.82 o   0.1894E-02
   3  10  18      234.27      252.91       23.79 o   0.6444E-03
   4  10  18        6.96        4.79       19.39 o   0.2153E-03
   5  10  18      411.98      311.84       44.56 o   0.2978E-03
   1   1  19      603.80      580.25       13.58 o   0.3565E-03
   2   1  19      196.67      194.98        7.77 o   0.1138E-02
   3   1  19      694.24      651.62       14.86 o   0.2901E-03
   4   1  19     1530.13     1658.48       26.11 o   0.9278E-04
   5   1  19       -6.51        0.28        4.64 o   0.3386E-01
   6   1  19       17.49       15.08        9.00 o   0.6988E-02
   7   1  19      489.32      522.63       11.57 o   0.4114E-03
   8   1  19      375.71      381.30       11.36 o   0.5729E-03
   9   1  19      143.02      133.15        7.99 o   0.1643E-02
  10   1  19       43.81       50.54        7.40 o   0.4227E-02
  11   1  19      438.33      440.92       16.20 o   0.4602E-03
  12   1  19      350.92      367.94       20.07 o   0.5211E-03
  13   1  19      438.91      366.45       22.84 o   0.4587E-03
  14   1  19       16.43        5.36       21.65 o   0.1994E-02
  15   1  19       62.34       14.59       30.21 o   0.9798E-03
   0   2  19     2489.10     2345.90       54.50 o   0.4644E-04
   1   2  19      360.56      397.54       10.26 o   0.5554E-03
   2   2  19     1438.44     1453.37       24.79 o   0.1066E-03
   3   2  19     3362.37     3395.12       46.24 o   0.2971E-04
   4   2  19      285.18      283.94        8.90 o   0.7918E-03
   5   2  19      311.00      325.02       10.27 o   0.6939E-03
   6   2  19       60.05       54.14        6.16 o   0.4215E-02
   7   2  19      153.09      170.10        7.93 o   0.1432E-02
   8   2  19       10.10        4.29        8.15 o   0.1124E-01
   9   2  19      529.43      622.01       16.23 o   0.3401E-03
  10   2  19       19.37        5.85       14.54 o   0.4105E-02
  11   2  19       94.44      115.35        9.96 o   0.1921E-02
  12   2  19       58.97       49.49       11.20 o   0.3097E-02
  13   2  19      365.78      384.17       21.61 o   0.4855E-03
  14   2  19       12.85        6.41       20.39 o   0.2228E-02
  15   2  19       10.50       16.52       39.59 o   0.7790E-04
   1   3  19     1282.62     1261.45       22.83 o   0.1282E-03
   2   3  19      772.33      751.83       16.06 o   0.2540E-03
   3   3  19        0.75        4.42        0.97 o   0.3020E-02
   4   3  19       72.08       83.77        5.52 o   0.2911E-02
   5   3  19      191.50      222.81        7.65 o   0.1076E-02
   6   3  19     2799.80     2920.92       41.21 o   0.3894E-04
   7   3  19     1041.27     1097.16       21.35 o   0.1594E-03
   8   3  19       46.06       44.76        8.01 o   0.4394E-02
   9   3  19     1331.88     1452.27       28.72 o   0.1086E-03
  10   3  19      323.76      323.04       14.17 o   0.6353E-03
  11   3  19       96.58       99.31       10.23 o   0.2074E-02
  12   3  19      224.69      183.73       13.38 o   0.1059E-02
  13   3  19       32.08        5.80       11.27 o   0.5481E-02
  14   3  19        6.21        6.59       14.11 o   0.3623E-03
   0   4  19      219.95      208.06       12.32 o   0.9608E-03
   1   4  19       61.49       40.03        5.97 o   0.4791E-02
   2   4  19       14.50        8.75        8.45 o   0.9252E-02
   3   4  19      813.18      775.34       17.45 o   0.2413E-03
   4   4  19     1585.84     1492.03       30.84 o   0.9727E-04
   5   4  19      808.60      802.70       15.96 o   0.2332E-03
   6   4  19       44.26       40.84        6.20 o   0.5291E-02
   7   4  19       17.14       28.76       12.80 o   0.3682E-02
   8   4  19      618.04      583.07       17.98 o   0.3280E-03
   9   4  19     1391.91     1456.63       30.19 o   0.1041E-03
  10   4  19        3.94        2.81        6.88 o   0.1641E-01
  11   4  19       18.17       30.46       16.13 o   0.2823E-02
  12   4  19       27.81       21.11        9.64 o   0.5736E-02
  13   4  19        7.11       11.54       11.29 o   0.6167E-02
  14   4  19       28.82       24.28       17.15 o   0.2588E-02
   1   5  19       26.07       24.31        5.69 o   0.7507E-02
   2   5  19      192.03      201.65        8.98 o   0.1157E-02
   3   5  19     1748.54     1772.54       33.59 o   0.7955E-04
   4   5  19      171.11      128.87        9.12 o   0.1586E-02
   5   5  19      128.90      138.82        8.79 o   0.1587E-02
   6   5  19       31.03       45.29        6.62 o   0.5064E-02
   7   5  19        0.14        0.22        1.30 o   0.1737E-02
   8   5  19      571.85      644.64       17.91 o   0.3089E-03
   9   5  19       67.23       57.00        9.59 o   0.3087E-02
  10   5  19       18.72       12.01       16.27 o   0.3152E-02
  11   5  19      102.92       98.36       11.30 o   0.1942E-02
  12   5  19      179.36      196.68       13.42 o   0.1103E-02
  13   5  19      258.59      225.29       19.44 o   0.7633E-03
   0   6  19        4.36        3.08        6.97 o   0.1660E-01
   1   6  19     1961.18     2102.39       33.65 o   0.6448E-04
   2   6  19       -3.18        3.16        4.42 o   0.3387E-01
   3   6  19      226.81      233.08       10.30 o   0.9407E-03
   4   6  19      411.68      440.12       14.98 o   0.4908E-03
   5   6  19       95.68       91.29        9.57 o   0.2239E-02
   6   6  19       56.77       56.17        8.69 o   0.3580E-02
   7   6  19      512.14      524.79       15.30 o   0.3879E-03
   8   6  19        9.32        7.82        9.47 o   0.8275E-02
   9   6  19       -0.94        2.03        1.82 o   0.8812E-03
  10   6  19      177.30      166.61       12.78 o   0.1231E-02
  11   6  19       13.93       11.10       15.22 o   0.3685E-02
  12   6  19       62.13       66.32       14.14 o   0.2327E-02
   1   7  19      203.17      149.02       10.24 o   0.1324E-02
   2   7  19       49.62       54.29        8.44 o   0.3863E-02
   3   7  19      419.27      481.64       15.37 o   0.4428E-03
   4   7  19       34.97       39.43        9.08 o   0.4587E-02
   5   7  19       17.40        9.66       14.50 o   0.3884E-02
   6   7  19      320.16      361.12       14.64 o   0.5791E-03
   7   7  19      355.59      361.95       15.51 o   0.5761E-03
   8   7  19       27.89       22.14        9.24 o   0.5937E-02
   9   7  19      147.40      117.06       12.15 o   0.1619E-02
  10   7  19      147.95      173.01       12.94 o   0.1224E-02
  11   7  19      -24.64       10.40       22.07 o   0.1829E-02
   0   8  19      215.17      261.71       15.80 o   0.8460E-03
   1   8  19       38.82       34.14        8.68 o   0.4599E-02
   2   8  19      140.33      148.05       11.03 o   0.1457E-02
   3   8  19      127.26      134.64       12.22 o   0.1476E-02
   4   8  19      267.37      223.22       16.25 o   0.7877E-03
   5   8  19       20.65       23.66       17.10 o   0.2740E-02
   6   8  19       42.72       29.11        9.55 o   0.4602E-02
   7   8  19      170.96      152.64       12.88 o   0.1273E-02
   8   8  19       24.51        8.92        9.70 o   0.6830E-02
   9   8  19       53.13       73.05       21.00 o   0.1448E-02
   1   9  19        4.66        3.95        8.75 o   0.1118E-01
   2   9  19        5.14       10.18        9.14 o   0.8951E-02
   3   9  19       68.26       58.98       10.72 o   0.2817E-02
   4   9  19       97.10       82.50       13.09 o   0.2017E-02
   5   9  19       -3.64        3.17        7.37 o   0.7753E-03
   6   9  19      305.99      276.85       18.43 o   0.6709E-03
   7   9  19      135.19      108.27       26.57 o   0.8725E-03
   1  10  19       17.35       23.72       41.26 o   0.1182E-03
   2  10  19       -3.32        3.43       11.88 o   0.2739E-03
   3  10  19       67.27       67.64       19.74 o   0.1577E-02
   4  10  19       56.13       23.24       28.71 o   0.1046E-02
   0   0  20    21820.93    21880.38      738.05 o   0.7082E-06
   1   0  20       38.28       34.95        7.45 o   0.5039E-02
   2   0  20    32960.23    33251.33      630.30 o   0.4254E-06
   3   0  20     1005.28     1042.72       27.39 o   0.1602E-03
   4   0  20     1885.38     2420.90       43.87 o   0.5484E-04
   5   0  20       12.43       13.58       10.19 o   0.7359E-02
   6   0  20      300.69      328.64       13.08 o   0.6587E-03
   7   0  20     3319.37     3290.94       63.71 o   0.2966E-04
   8   0  20     2200.67     2268.09       45.37 o   0.5435E-04
   9   0  20       31.44       57.79        7.89 o   0.4015E-02
  10   0  20     2994.42     2787.11       69.54 o   0.3566E-04
  11   0  20      139.47      117.89       17.67 o   0.1245E-02
  12   0  20     1207.67     1204.90       45.24 o   0.1140E-03
  13   0  20      232.45      192.13       22.90 o   0.7432E-03
  14   0  20     1398.45     1356.09       52.45 o   0.9309E-04
   1   1  20    18043.63    20072.66      271.84 o   0.1305E-05
   2   1  20      174.13      194.24        8.76 o   0.1213E-02
   3   1  20     6877.48     7186.29       97.39 o   0.8378E-05
   4   1  20      632.40      657.70       14.57 o   0.3064E-03
   5   1  20      540.68      589.83       12.54 o   0.3541E-03
   6   1  20     1885.76     2029.21       27.87 o   0.6814E-04
   7   1  20      854.48      933.63       17.15 o   0.2011E-03
   8   1  20       63.68       62.24        6.00 o   0.3577E-02
   9   1  20      937.94      942.66       20.28 o   0.1898E-03
  10   1  20      139.22      136.19        9.40 o   0.1621E-02
  11   1  20     2891.05     2902.90       58.90 o   0.3665E-04
  12   1  20      578.09      555.30       24.23 o   0.3220E-03
  13   1  20     1515.60     1431.24       43.59 o   0.9556E-04
  14   1  20       23.49       17.80       12.89 o   0.4131E-02
  15   1  20     1039.28      975.44       66.41 o   0.1052E-03
   0   2  20     2241.30     2463.31       50.29 o   0.4912E-04
   1   2  20      328.61      381.38       10.18 o   0.5987E-03
   2   2  20     3668.81     3751.84       60.58 o   0.2497E-04
   3   2  20     2106.14     2146.71       37.75 o   0.5916E-04
   4   2  20     4034.86     4103.05       55.92 o   0.2190E-04
   5   2  20       71.59       82.40        6.51 o   0.2951E-02
   6   2  20       37.00       40.20        5.85 o   0.6022E-02
   7   2  20       15.49        9.33        9.51 o   0.7750E-02
   8   2  20      419.80      453.00       13.10 o   0.4815E-03
   9   2  20      104.98       82.17        9.46 o   0.2261E-02
  10   2  20     1214.14     1189.59       27.21 o   0.1368E-03
  11   2  20      292.05      283.40       13.82 o   0.7368E-03
  12   2  20     2700.70     2527.35       57.01 o   0.4322E-04
  13   2  20       31.49       22.43       12.73 o   0.3883E-02
  14   2  20     1385.27     1343.29       42.53 o   0.1064E-03
   1   3  20     2255.33     2253.62       36.09 o   0.5647E-04
   2   3  20       75.91       49.60        6.33 o   0.3894E-02
   3   3  20     2532.42     2606.34       40.02 o   0.4539E-04
   4   3  20     1227.52     1201.68       22.66 o   0.1362E-03
   5   3  20      298.76      314.62       10.55 o   0.7336E-03
   6   3  20      206.31      197.65        8.83 o   0.1140E-02
   7   3  20       66.99       59.49        7.45 o   0.3634E-02
   8   3  20       54.55       55.46        8.18 o   0.3822E-02
   9   3  20     1197.13     1263.24       26.83 o   0.1302E-03
  10   3  20      591.30      573.25       18.30 o   0.3345E-03
  11   3  20     1541.41     1434.10       33.09 o   0.1027E-03
  12   3  20       13.33       13.79       14.05 o   0.4039E-02
  13   3  20     1768.60     1653.30       42.71 o   0.8102E-04
  14   3  20       22.28       26.16       18.65 o   0.2295E-02
   0   4  20     2206.59     2235.04       50.79 o   0.5278E-04
   1   4  20      302.51      337.67       10.33 o   0.6608E-03
   2   4  20     2061.98     2073.58       34.06 o   0.6297E-04
   3   4  20     3866.49     3931.24       58.35 o   0.2327E-04
   4   4  20     4878.98     4858.02       89.21 o   0.1547E-04
   5   4  20      994.18     1057.41       20.04 o   0.1685E-03
   6   4  20        1.04        0.35        2.64 o   0.1734E-02
   7   4  20      260.04      245.09       12.24 o   0.8620E-03
   8   4  20      471.50      495.59       16.17 o   0.4176E-03
   9   4  20     3056.47     3056.15       55.18 o   0.3417E-04
  10   4  20      701.59      716.84       20.57 o   0.2610E-03
  11   4  20       20.78       14.92       17.72 o   0.2682E-02
  12   4  20     2059.91     1961.88       42.04 o   0.6567E-04
  13   4  20       -6.08        0.18       10.15 o   0.9032E-02
  14   4  20      513.53      479.62       46.06 o   0.2359E-03
   1   5  20     1697.31     1724.21       29.72 o   0.8209E-04
   2   5  20      320.29      361.58       11.16 o   0.6156E-03
   3   5  20     5041.61     5150.77       81.92 o   0.1468E-04
   4   5  20     1025.52     1082.82       23.42 o   0.1581E-03
   5   5  20     1447.53     1438.54       29.65 o   0.1041E-03
   6   5  20      290.12      371.40       12.71 o   0.6185E-03
   7   5  20       80.55       82.51        9.18 o   0.2572E-02
   8   5  20      892.78      891.49       22.97 o   0.1983E-03
   9   5  20     1178.23     1206.52       27.77 o   0.1364E-03
  10   5  20       17.52       17.32       16.34 o   0.3074E-02
  11   5  20     1809.89     1816.38       38.26 o   0.7540E-04
  12   5  20      159.87      147.27       13.17 o   0.1305E-02
  13   5  20      407.48      418.27       23.00 o   0.4443E-03
   0   6  20     1318.86     1317.92       35.76 o   0.1147E-03
   1   6  20      306.51      328.13       11.51 o   0.6793E-03
   2   6  20     5354.41     5494.13       79.51 o   0.1347E-04
   3   6  20      159.65      209.77       10.44 o   0.1130E-02
   4   6  20     2401.71     2514.44       44.42 o   0.4724E-04
   5   6  20       45.12       40.64        8.43 o   0.4367E-02
   6   6  20       51.37       68.49        8.58 o   0.3240E-02
   7   6  20       30.98       41.65        8.28 o   0.4781E-02
   8   6  20      827.12      829.95       25.70 o   0.2098E-03
   9   6  20      404.10      404.61       16.80 o   0.5038E-03
  10   6  20      967.51      943.09       25.58 o   0.1828E-03
  11   6  20       79.01       99.54       11.16 o   0.2113E-02
  12   6  20      254.41      264.65       22.78 o   0.6464E-03
   1   7  20     2859.17     3011.91       46.84 o   0.3771E-04
   2   7  20      326.97      333.98       14.11 o   0.6066E-03
   3   7  20     1433.18     1351.24       30.85 o   0.1126E-03
   4   7  20      346.71      338.55       18.76 o   0.5487E-03
   5   7  20      442.36      417.48       16.54 o   0.4659E-03
   6   7  20      325.17      307.35       14.95 o   0.6729E-03
   7   7  20       29.57       29.72        8.84 o   0.5476E-02
   8   7  20      247.15      262.98       14.05 o   0.8271E-03
   9   7  20      529.49      510.12       22.06 o   0.3583E-03
  10   7  20      109.19      133.71       14.71 o   0.1398E-02
   0   8  20      885.09      973.45       29.69 o   0.1775E-03
   1   8  20       59.77       57.16        9.38 o   0.3268E-02
   2   8  20     1148.79     1121.89       27.25 o   0.1474E-03
   3   8  20      381.24      418.79       17.79 o   0.4857E-03
   4   8  20     1059.68     1088.89       30.32 o   0.1493E-03
   5   8  20       45.42       30.81        9.70 o   0.4512E-02
   6   8  20      132.49      124.35       11.92 o   0.1635E-02
   7   8  20       97.65       92.46       11.42 o   0.2088E-02
   8   8  20      327.30      314.77       18.60 o   0.5907E-03
   1   9  20     1159.36     1179.27       31.68 o   0.1352E-03
   2   9  20      390.34      354.02       18.94 o   0.5229E-03
   3   9  20      459.92      509.35       20.25 o   0.3849E-03
   4   9  20        5.68        4.77       10.93 o   0.7367E-02
   5   9  20      256.92      260.54       15.17 o   0.7800E-03
   6   9  20       16.18       22.41       28.45 o   0.1138E-02
   7   9  20       25.71       34.30       19.92 o   0.1965E-02
   1  10  20      -27.85       14.82       20.14 o   0.2077E-02
   2  10  20      669.71      635.45       51.20 o   0.1777E-03
   3  10  20       17.14        0.37       48.67 o   0.8443E-04
   1   1  21       37.92       39.89       11.00 o   0.3633E-02
   2   1  21      913.82      974.27       20.45 o   0.1877E-03
   3   1  21     1150.42     1091.76       23.98 o   0.1511E-03
   4   1  21        5.53        6.17        5.13 o   0.2232E-01
   5   1  21        2.48        6.23        3.32 o   0.3933E-01
   6   1  21      609.70      660.46       13.13 o   0.3074E-03
   7   1  21      579.21      613.56       13.95 o   0.3295E-03
   8   1  21      188.10      181.08        8.18 o   0.1257E-02
   9   1  21        9.03       24.18        8.31 o   0.7178E-02
  10   1  21      358.47      365.37       14.21 o   0.5814E-03
  11   1  21       97.21       78.52       11.23 o   0.2218E-02
  12   1  21       14.28        3.21       18.19 o   0.2803E-02
  13   1  21       58.49       63.94       13.44 o   0.2367E-02
  14   1  21      119.05       66.53       15.95 o   0.1767E-02
  15   1  21       94.48       92.91       30.85 o   0.7787E-03
   0   2  21      989.86     1013.05       27.13 o   0.1645E-03
   1   2  21      766.51      808.05       18.33 o   0.2323E-03
   2   2  21      558.99      632.69       15.61 o   0.3209E-03
   3   2  21        0.00       11.98        1.20 o   0.1913E-02
   4   2  21       10.84       12.96        8.50 o   0.8622E-02
   5   2  21       17.53        4.66       10.28 o   0.6987E-02
   6   2  21     2265.05     2323.07       37.62 o   0.5418E-04
   7   2  21      181.52      177.37        8.59 o   0.1297E-02
   8   2  21       17.17       18.05       11.76 o   0.4948E-02
   9   2  21        3.17        1.30        5.53 o   0.2735E-01
  10   2  21      926.07      957.85       23.22 o   0.1829E-03
  11   2  21       14.27        4.61       13.59 o   0.4687E-02
  12   2  21      104.66       83.77       12.56 o   0.2000E-02
  13   2  21        7.71        7.98       14.85 o   0.4000E-02
  14   2  21       41.92       13.15       14.46 o   0.3465E-02
   1   3  21       52.56       61.79        5.98 o   0.3679E-02
   2   3  21       14.46        6.31        8.53 o   0.9482E-02
   3   3  21     1063.01     1096.53       23.29 o   0.1562E-03
   4   3  21      142.25      126.92        8.98 o   0.1681E-02
   5   3  21      597.62      748.86       18.77 o   0.2630E-03
   6   3  21       91.45       91.99        7.13 o   0.2471E-02
   7   3  21      278.37      301.05       11.22 o   0.7550E-03
   8   3  21      467.86      498.94       15.83 o   0.4109E-03
   9   3  21       47.52       43.71        8.74 o   0.4250E-02
  10   3  21       41.86       50.85        8.77 o   0.3967E-02
  11   3  21       40.79       34.22        9.37 o   0.4382E-02
  12   3  21       45.50       41.97        9.91 o   0.3876E-02
  13   3  21       57.15       38.79       12.27 o   0.3183E-02
  14   3  21       39.21       18.46       23.78 o   0.1529E-02
   0   4  21       15.21       17.41       13.06 o   0.4168E-02
   1   4  21       93.77      101.14        7.11 o   0.2373E-02
   2   4  21      171.53      166.68        8.60 o   0.1374E-02
   3   4  21     1612.79     1660.44       28.50 o   0.8923E-04
   4   4  21     2541.20     2623.95       51.16 o   0.4253E-04
   5   4  21       65.13       83.24        7.67 o   0.2739E-02
   6   4  21       -4.41        0.07        6.15 o   0.2305E-01
   7   4  21      338.46      329.14       13.76 o   0.6341E-03
   8   4  21       15.90       17.89       13.86 o   0.3788E-02
   9   4  21       25.58       23.40        8.74 o   0.6003E-02
  10   4  21       84.58       85.98       10.42 o   0.2372E-02
  11   4  21      104.46       91.59       11.32 o   0.2098E-02
  12   4  21       38.86       23.87       10.18 o   0.4848E-02
  13   4  21        8.71       20.75       15.05 o   0.3423E-02
   1   5  21       75.34       73.12        7.18 o   0.3094E-02
   2   5  21     1308.93     1414.67       24.90 o   0.1123E-03
   3   5  21        9.18       11.02        7.72 o   0.1046E-01
   4   5  21      317.77      327.14       14.77 o   0.6367E-03
   5   5  21      260.62      277.77       13.97 o   0.7457E-03
   6   5  21       12.05       19.77       12.65 o   0.4393E-02
   7   5  21       27.69       51.58        9.36 o   0.4070E-02
   8   5  21      293.08      292.26       16.04 o   0.6796E-03
   9   5  21      135.61      149.12       11.54 o   0.1458E-02
  10   5  21      236.95      242.73       13.90 o   0.8521E-03
  11   5  21      198.81      205.47       13.70 o   0.1029E-02
  12   5  21       -8.91        3.19       12.09 o   0.6051E-02
  13   5  21       -6.96        3.05       16.65 o   0.2924E-03
   0   6  21        5.78       12.05        9.00 o   0.9771E-02
   1   6  21      177.78      154.64        9.64 o   0.1282E-02
   2   6  21     2598.22     2710.16       42.93 o   0.4245E-04
   3   6  21      140.63      175.81       10.44 o   0.1296E-02
   4   6  21       56.13       61.51        8.65 o   0.3644E-02
   5   6  21        1.63        1.16        4.06 o   0.1147E-02
   6   6  21       93.67       65.68        9.68 o   0.2490E-02
   7   6  21       11.94       18.67       13.78 o   0.4057E-02
   8   6  21      162.50      140.15       13.85 o   0.1353E-02
   9   6  21       -1.50        0.37        4.97 o   0.7088E-03
  10   6  21      238.77      220.58       16.18 o   0.8821E-03
  11   6  21       11.78       13.05       15.45 o   0.3551E-02
  12   6  21       16.07       18.11       41.56 o   0.1080E-03
   1   7  21     1102.15     1118.45       23.50 o   0.1529E-03
   2   7  21     1145.80     1312.73       26.63 o   0.1241E-03
   3   7  21       95.04      105.98        9.92 o   0.1973E-02
   4   7  21      463.33      508.40       21.83 o   0.3776E-03
   5   7  21       59.00       52.26        9.83 o   0.3211E-02
   6   7  21       34.32       14.16        9.09 o   0.6580E-02
   7   7  21       32.14       47.54        9.38 o   0.4094E-02
   8   7  21        6.96        0.60       11.64 o   0.6898E-02
   9   7  21       54.63       54.68       12.04 o   0.2951E-02
   0   8  21      221.24      212.45       16.50 o   0.9169E-03
   1   8  21        5.57        7.55        8.01 o   0.1056E-01
   2   8  21        1.76        3.90        4.62 o   0.9554E-03
   3   8  21      392.22      375.75       18.22 o   0.5211E-03
   4   8  21       66.47       45.71       12.03 o   0.2916E-02
   5   8  21       41.86       32.62        9.63 o   0.4495E-02
   6   8  21        6.17       16.12        9.52 o   0.7115E-02
   7   8  21      116.50      110.44       12.13 o   0.1698E-02
   1   9  21      198.17      186.70       15.01 o   0.1029E-02
   2   9  21       49.01       42.86       11.19 o   0.3360E-02
   3   9  21       87.68       77.00       12.31 o   0.2176E-02
   4   9  21       47.86       68.55       10.60 o   0.2929E-02
   5   9  21       52.63       47.76       14.47 o   0.2510E-02
   6   9  21       46.92       36.64       21.42 o   0.1662E-02
   1  10  21       39.42       19.76       23.78 o   0.1510E-02
   0   0  22     7755.47     7492.52      273.37 o   0.4980E-05
   1   0  22     3294.15     3518.88       89.08 o   0.2537E-04
   2   0  22      395.49      409.20       22.72 o   0.4393E-03
   3   0  22     4688.31     5163.67      121.95 o   0.1375E-04
   4   0  22       22.50       34.42        7.89 o   0.5950E-02
   5   0  22     6285.46     6430.56      113.45 o   0.9697E-05
   6   0  22       82.48       91.46        9.02 o   0.2462E-02
   7   0  22     2312.18     2271.02       47.50 o   0.5234E-04
   8   0  22       51.20       80.27        8.94 o   0.2813E-02
   9   0  22     1315.43     1133.68       37.03 o   0.1248E-03
  10   0  22      453.69      406.54       20.73 o   0.4502E-03
  11   0  22      162.61      123.97       19.23 o   0.1134E-02
  12   0  22      218.95      204.32       21.22 o   0.7921E-03
  13   0  22      151.90       81.73       26.35 o   0.9131E-03
  14   0  22      386.70      255.99       37.92 o   0.3701E-03
   1   1  22     3069.78     3165.32       59.51 o   0.3173E-04
   2   1  22     2793.85     2953.06       48.09 o   0.3676E-04
   3   1  22      224.65      212.17       10.29 o   0.1024E-02
   4   1  22     4673.20     4888.63       75.98 o   0.1641E-04
   5   1  22       81.20       94.89        6.55 o   0.2496E-02
   6   1  22     3109.07     3296.03       42.74 o   0.3287E-04
   7   1  22      649.73      707.30       13.99 o   0.2850E-03
   8   1  22     7391.99     7378.93       99.75 o   0.7960E-05
   9   1  22       55.13       60.36        7.53 o   0.3637E-02
  10   1  22      745.72      707.06       20.43 o   0.2606E-03
  11   1  22      322.91      308.79       16.22 o   0.6519E-03
  12   1  22       84.20       82.55       13.62 o   0.2066E-02
  13   1  22      573.16      494.30       25.72 o   0.3405E-03
  14   1  22      237.73      173.04       19.72 o   0.8767E-03
   0   2  22     2226.27     2304.94       64.84 o   0.4756E-04
   1   2  22      360.01      374.14       12.80 o   0.5735E-03
   2   2  22     1305.28     1257.35       26.72 o   0.1221E-03
   3   2  22      477.97      520.95       14.60 o   0.4039E-03
   4   2  22      827.48      882.08       19.79 o   0.2059E-03
   5   2  22     2087.42     2158.04       38.42 o   0.5967E-04
   6   2  22       98.19       99.80        7.89 o   0.2276E-02
   7   2  22     6824.41     6669.63       92.43 o   0.9389E-05
   8   2  22       -2.32        0.98        4.00 o   0.4783E-01
   9   2  22     2337.91     2473.61       43.93 o   0.5008E-04
  10   2  22      852.97      910.69       22.32 o   0.2019E-03
  11   2  22      301.31      297.15       14.45 o   0.7132E-03
  12   2  22      709.19      629.58       24.00 o   0.2794E-03
  13   2  22       25.28       12.33       12.81 o   0.4427E-02
  14   2  22      158.75      133.41       22.91 o   0.9439E-03
   1   3  22     1370.40     1401.52       27.83 o   0.1092E-03
   2   3  22     1737.65     1816.48       33.33 o   0.7716E-04
   3   3  22      329.07      295.43       12.51 o   0.6837E-03
   4   3  22      842.26      881.08       20.32 o   0.2107E-03
   5   3  22      155.32      188.25       10.87 o   0.1195E-02
   6   3  22     5198.70     5326.44       78.52 o   0.1419E-04
   7   3  22       23.99       13.01        6.83 o   0.9439E-02
   8   3  22     1003.07      993.25       23.99 o   0.1764E-03
   9   3  22      318.06      334.44       14.20 o   0.6470E-03
  10   3  22      803.27      748.68       21.92 o   0.2417E-03
  11   3  22      782.96      753.05       22.21 o   0.2393E-03
  12   3  22       82.78       76.07       11.21 o   0.2412E-02
  13   3  22      202.56      176.17       16.09 o   0.1018E-02
   0   4  22      824.75      902.28       25.32 o   0.1963E-03
   1   4  22      441.05      468.28       12.88 o   0.4438E-03
   2   4  22       24.85       20.64        6.11 o   0.9238E-02
   3   4  22     6414.59     6225.96      102.61 o   0.1018E-04
   4   4  22      439.66      498.66       14.65 o   0.4287E-03
   5   4  22     3289.09     3312.97       56.81 o   0.3060E-04
   6   4  22       42.38       37.98        8.28 o   0.4568E-02
   7   4  22     3931.03     4036.22       76.80 o   0.2185E-04
   8   4  22       43.44       53.77        9.95 o   0.3409E-02
   9   4  22     2308.77     2299.98       44.44 o   0.5335E-04
  10   4  22       43.19       41.50        9.51 o   0.4040E-02
  11   4  22      446.35      372.28       17.83 o   0.5051E-03
  12   4  22       90.62       81.15       11.57 o   0.2228E-02
  13   4  22       33.42       15.92       16.85 o   0.2794E-02
   1   5  22      156.07      164.68        8.86 o   0.1382E-02
   2   5  22     1172.00     1212.82       23.37 o   0.1375E-03
   3   5  22        2.21        2.52        3.83 o   0.5687E-01
   4   5  22     3510.04     3492.54       68.20 o   0.2675E-04
   5   5  22      386.86      348.67       16.41 o   0.5674E-03
   6   5  22     3727.02     3765.03       73.74 o   0.2400E-04
   7   5  22      111.83      115.90       11.91 o   0.1707E-02
   8   5  22     1278.53     1297.83       33.46 o   0.1179E-03
   9   5  22      463.61      521.47       19.70 o   0.3802E-03
  10   5  22      606.83      610.49       22.77 o   0.3109E-03
  11   5  22       30.34       28.31       10.04 o   0.4824E-02
  12   5  22      159.97      171.76       17.01 o   0.1069E-02
   0   6  22      121.55      122.54       12.53 o   0.1651E-02
   1   6  22     1719.81     1850.84       31.27 o   0.7638E-04
   2   6  22     1155.82     1264.99       23.84 o   0.1329E-03
   3   6  22     3251.77     3252.64       57.12 o   0.3059E-04
   4   6  22       18.85       25.96       16.50 o   0.2746E-02
   5   6  22     1666.10     1722.54       34.59 o   0.8423E-04
   6   6  22       22.50       27.72        9.66 o   0.5491E-02
   7   6  22      713.63      739.65       23.80 o   0.2492E-03
   8   6  22      123.40      113.08       12.96 o   0.1655E-02
   9   6  22      358.10      368.13       18.44 o   0.5325E-03
  10   6  22       34.22       23.56       11.12 o   0.4410E-02
  11   6  22      348.57      397.34       34.06 o   0.3580E-03
   1   7  22      187.39      177.84       10.70 o   0.1229E-02
   2   7  22      900.15      894.14       23.29 o   0.1986E-03
   3   7  22      769.38      798.56       21.48 o   0.2267E-03
   4   7  22     2839.53     2969.66       67.71 o   0.3430E-04
   5   7  22       30.34       14.38        9.04 o   0.6872E-02
   6   7  22     1494.05     1518.13       37.90 o   0.9383E-04
   7   7  22        0.16        1.65        2.11 o   0.6547E-03
   8   7  22      565.06      569.87       22.41 o   0.3324E-03
   9   7  22       33.05       32.78       11.66 o   0.3945E-02
   0   8  22      132.40      170.59       14.35 o   0.1228E-02
   1   8  22        6.47        1.82        9.16 o   0.1055E-01
   2   8  22       73.01       74.36       10.03 o   0.2574E-02
   3   8  22      500.20      542.40       20.03 o   0.3537E-03
   4   8  22      452.63      410.68       20.65 o   0.4324E-03
   5   8  22      478.10      474.69       18.58 o   0.4171E-03
   6   8  22       20.22        8.20       18.61 o   0.2593E-02
   7   8  22      335.71      324.24       22.59 o   0.5541E-03
   1   9  22      152.00      124.96       13.91 o   0.1429E-02
   2   9  22       19.44       10.42       20.22 o   0.2203E-02
   3   9  22      105.94      159.75       13.10 o   0.1393E-02
   4   9  22      416.48      415.69       18.50 o   0.4802E-03
   5   9  22       -8.14       11.32       21.13 o   0.2115E-03
   6   9  22      432.76      379.14       39.42 o   0.3151E-03
   1   1  23     1111.42     1199.15       27.72 o   0.1352E-03
   2   1  23      641.65      659.56       19.87 o   0.2694E-03
   3   1  23       61.36       70.75        7.49 o   0.3222E-02
   4   1  23      433.96      464.47       14.35 o   0.4619E-03
   5   1  23      487.04      578.31       13.80 o   0.3695E-03
   6   1  23        8.44        7.41        6.56 o   0.1348E-01
   7   1  23      244.61      235.97        9.18 o   0.9556E-03
   8   1  23      482.61      474.28       14.50 o   0.4351E-03
   9   1  23      190.82      170.69       10.32 o   0.1221E-02
  10   1  23       54.59       64.61        9.09 o   0.3163E-02
  11   1  23      146.22      138.29       12.86 o   0.1368E-02
  12   1  23       12.64        0.57       17.82 o   0.2983E-02
  13   1  23       33.14       14.67       13.44 o   0.3840E-02
  14   1  23      106.58       99.11       20.52 o   0.1269E-02
   0   2  23       30.42       39.64       11.41 o   0.3657E-02
   1   2  23      290.62      333.65       13.87 o   0.6538E-03
   2   2  23      142.51      144.55        9.20 o   0.1537E-02
   3   2  23      290.47      329.99       11.78 o   0.6957E-03
   4   2  23       43.58       43.39        7.17 o   0.4725E-02
   5   2  23      236.73      233.09       11.08 o   0.9329E-03
   6   2  23      158.61      184.22        9.17 o   0.1320E-02
   7   2  23      107.58       92.55        7.79 o   0.2279E-02
   8   2  23       67.52       43.27        7.95 o   0.4079E-02
   9   2  23       45.93       64.79        8.85 o   0.3270E-02
  10   2  23       90.62       71.76       10.18 o   0.2508E-02
  11   2  23      137.67      131.51       11.55 o   0.1538E-02
  12   2  23       46.33       30.11       11.21 o   0.3956E-02
  13   2  23       77.70       56.09       14.80 o   0.2219E-02
  14   2  23       26.57       13.49       21.21 o   0.1941E-02
   1   3  23     1417.45     1417.15       29.04 o   0.1077E-03
   2   3  23     1739.71     1737.64       33.65 o   0.7901E-04
   3   3  23       14.18       19.61       10.96 o   0.5473E-02
   4   3  23      152.41      150.64        9.71 o   0.1467E-02
   5   3  23     1495.73     1596.54       30.25 o   0.9407E-04
   6   3  23       89.44       81.26        8.27 o   0.2581E-02
   7   3  23      514.43      565.30       16.67 o   0.3597E-03
   8   3  23      134.01      123.20       12.18 o   0.1580E-02
   9   3  23       85.82       70.14        9.89 o   0.2644E-02
  10   3  23      118.52      127.90       11.06 o   0.1671E-02
  11   3  23      472.27      429.39       17.98 o   0.4559E-03
  12   3  23       53.72       38.78       11.83 o   0.3313E-02
  13   3  23       13.23        0.86       18.16 o   0.2885E-02
   0   4  23       28.42       40.56        8.85 o   0.4348E-02
   1   4  23       28.58       30.10        7.03 o   0.6077E-02
   2   4  23      686.38      701.27       18.69 o   0.2673E-03
   3   4  23      198.56      235.63       10.86 o   0.9809E-03
   4   4  23        4.46        9.86        6.06 o   0.1276E-01
   5   4  23       12.37        0.99       11.97 o   0.6289E-02
   6   4  23       54.97       53.78        8.81 o   0.3495E-02
   7   4  23      400.15      397.21       17.56 o   0.4952E-03
   8   4  23       17.73       24.93       17.03 o   0.2651E-02
   9   4  23      275.67      245.91       16.03 o   0.7818E-03
  10   4  23      160.52      174.98       14.01 o   0.1176E-02
  11   4  23       -5.87        0.64        9.06 o   0.1103E-01
  12   4  23       17.44        5.37       17.66 o   0.2899E-02
  13   4  23        5.03        0.62       14.77 o   0.2692E-03
   1   5  23        1.54        1.16        3.08 o   0.1880E-02
   2   5  23       32.49       23.24        6.80 o   0.6625E-02
   3   5  23       91.82      100.69        9.15 o   0.2215E-02
   4   5  23       96.73      104.54       10.85 o   0.2001E-02
   5   5  23      238.66      266.63       13.91 o   0.7964E-03
   6   5  23      466.24      482.75       19.11 o   0.4012E-03
   7   5  23       31.39       12.84        9.79 o   0.5826E-02
   8   5  23     1521.31     1554.30       37.86 o   0.9133E-04
   9   5  23      446.69      437.56       19.93 o   0.4357E-03
  10   5  23      134.44      115.88       14.02 o   0.1504E-02
  11   5  23       -4.93        3.27       10.10 o   0.5620E-03
  12   5  23       -7.71        1.40       22.11 o   0.1840E-03
   0   6  23       76.63       77.57       11.58 o   0.2442E-02
   1   6  23      158.11      177.69        9.77 o   0.1280E-02
   2   6  23       36.31       37.41        7.48 o   0.5320E-02
   3   6  23        7.63        0.75        9.24 o   0.1055E-01
   4   6  23        6.05        1.06        9.11 o   0.1075E-01
   5   6  23       63.91       43.84       11.89 o   0.3081E-02
   6   6  23       21.58       25.61        9.77 o   0.5269E-02
   7   6  23        4.98       11.14        9.02 o   0.9061E-02
   8   6  23       24.48        9.57       10.52 o   0.6012E-02
   9   6  23       13.18        0.67       16.46 o   0.3480E-02
  10   6  23       57.84       60.05       12.32 o   0.2643E-02
   1   7  23       31.49       15.47        7.73 o   0.7052E-02
   2   7  23      385.85      385.10       15.76 o   0.5078E-03
   3   7  23       65.00       80.21        9.94 o   0.2644E-02
   4   7  23       15.43        6.58       17.38 o   0.2949E-02
   5   7  23       -5.14        1.65        9.67 o   0.9568E-02
   6   7  23       13.02       36.06       16.19 o   0.2679E-02
   7   7  23      182.21      142.01       15.22 o   0.1205E-02
   8   7  23        7.18       13.01       12.83 o   0.4785E-02
   9   7  23      134.76      126.11       24.21 o   0.9262E-03
   0   8  23       -6.14        3.12       10.91 o   0.7485E-02
   1   8  23        3.43        7.98        6.69 o   0.1408E-01
   2   8  23      112.69      142.74       11.37 o   0.1525E-02
   3   8  23       20.67       25.84       19.37 o   0.2183E-02
   4   8  23       15.71       34.43       19.90 o   0.1993E-02
   5   8  23       28.24       30.13        9.73 o   0.5090E-02
   6   8  23       91.16       91.62       13.48 o   0.1915E-02
   1   9  23       77.07       73.61       12.28 o   0.2342E-02
   2   9  23      393.72      351.90       19.66 o   0.5006E-03
   3   9  23      282.10      278.57       17.52 o   0.6866E-03
   4   9  23      163.68      119.98       28.28 o   0.7598E-03
   5   9  23       -4.71        0.54       17.08 o   0.1884E-03
   0   0  24    25241.05    24647.45      854.17 o   0.5438E-06
   1   0  24       14.89        7.70       18.58 o   0.2610E-02
   2   0  24     7588.79     7579.79      190.50 o   0.6322E-05
   3   0  24      751.87      820.77       31.28 o   0.2034E-03
   4   0  24       26.14       29.42       11.71 o   0.4541E-02
   5   0  24       88.37       99.07       13.79 o   0.1869E-02
   6   0  24       14.51        5.80       12.42 o   0.5446E-02
   7   0  24      885.61      846.21       24.33 o   0.1968E-03
   8   0  24      196.62      198.06       12.80 o   0.1051E-02
   9   0  24        8.03        3.72       10.64 o   0.8062E-02
  10   0  24       76.55       49.60       12.77 o   0.2730E-02
  11   0  24       70.48       39.70       19.50 o   0.1807E-02
  12   0  24     1413.98     1300.74       68.56 o   0.8102E-04
  13   0  24      507.96      523.37       40.28 o   0.2600E-03
   1   1  24     5083.53     5434.64       93.38 o   0.1345E-04
   2   1  24       -0.11        5.63        1.56 o   0.1171E-02
   3   1  24     2979.86     3025.89       58.86 o   0.3407E-04
   4   1  24       -0.21       12.54        1.59 o   0.1112E-02
   5   1  24      745.20      785.13       17.42 o   0.2487E-03
   6   1  24      934.11      921.77       18.94 o   0.1922E-03
   7   1  24      660.01      706.58       15.45 o   0.2795E-03
   8   1  24       19.59       10.84       11.81 o   0.5356E-02
   9   1  24       26.74       13.49        7.41 o   0.9886E-02
  10   1  24       38.18       41.27        8.90 o   0.4411E-02
  11   1  24      644.97      550.42       22.27 o   0.3259E-03
  12   1  24       72.70       52.63       13.90 o   0.2455E-02
  13   1  24     1492.53     1334.61       44.30 o   0.1002E-03
  14   1  24      455.90      362.22       47.56 o   0.2545E-03
   0   2  24     4600.58     4834.16      121.46 o   0.1456E-04
   1   2  24       77.66       96.38        9.61 o   0.2356E-02
   2   2  24     3897.28     4092.82       74.13 o   0.2149E-04
   3   2  24      250.10      230.15       11.24 o   0.9231E-03
   4   2  24     1011.17     1109.86       23.08 o   0.1567E-03
   5   2  24      381.56      423.01       13.72 o   0.5211E-03
   6   2  24      190.92      184.04        9.85 o   0.1222E-02
   7   2  24      643.49      615.87       18.68 o   0.3067E-03
   8   2  24       67.74       57.13        8.91 o   0.3278E-02
   9   2  24      424.88      367.11       15.94 o   0.5225E-03
  10   2  24     2222.65     2203.67       43.33 o   0.5749E-04
  11   2  24       39.05       37.65       10.63 o   0.4010E-02
  12   2  24     2130.18     2011.25       48.47 o   0.6215E-04
  13   2  24      -22.42        2.47       11.74 o   0.5902E-02
   1   3  24     2813.23     2883.05       56.72 o   0.3689E-04
   2   3  24      438.12      475.21       14.88 o   0.4438E-03
   3   3  24     6409.40     6399.14      102.72 o   0.9915E-05
   4   3  24     1792.37     1933.74       34.86 o   0.7186E-04
   5   3  24       42.55       37.42        7.39 o   0.5014E-02
   6   3  24     1279.05     1302.20       28.40 o   0.1210E-03
   7   3  24      383.10      363.06       14.96 o   0.5563E-03
   8   3  24     1409.27     1361.57       34.79 o   0.1082E-03
   9   3  24     1170.55     1200.01       31.21 o   0.1340E-03
  10   3  24      142.09      132.61       13.37 o   0.1434E-02
  11   3  24     1914.87     1850.61       39.81 o   0.7216E-04
  12   3  24       25.60        7.89       11.23 o   0.5604E-02
  13   3  24     1957.08     1649.05       65.60 o   0.6553E-04
   0   4  24     1721.95     1651.33       55.11 o   0.7335E-04
   1   4  24      299.51      327.76       12.62 o   0.6671E-03
   2   4  24     1486.22     1511.60       30.70 o   0.9842E-04
   3   4  24        2.83        6.56        4.85 o   0.2324E-01
   4   4  24      697.14      691.61       19.09 o   0.2777E-03
   5   4  24     1948.56     1921.63       42.58 o   0.6777E-04
   6   4  24       80.68       81.70        9.67 o   0.2518E-02
   7   4  24      961.35     1006.58       27.41 o   0.1660E-03
   8   4  24      111.67      103.43       12.26 o   0.1819E-02
   9   4  24      396.72      345.62       18.68 o   0.5274E-03
  10   4  24     1502.51     1432.92       38.15 o   0.9932E-04
  11   4  24      181.30      139.15       15.16 o   0.1216E-02
  12   4  24     1583.30     1472.30       45.37 o   0.9156E-04
  13   4  24       13.50        0.14       37.41 o   0.1125E-03
   1   5  24     3309.44     3191.44       58.09 o   0.3128E-04
   2   5  24       14.70        2.91       11.99 o   0.6071E-02
   3   5  24     1968.56     2076.26       38.50 o   0.6450E-04
   4   5  24      162.02      168.68       12.69 o   0.1228E-02
   5   5  24      197.48      196.25       13.33 o   0.1043E-02
   6   5  24      385.20      300.66       17.92 o   0.6006E-03
   7   5  24       58.38       51.37       10.87 o   0.3103E-02
   8   5  24     1895.16     2001.54       44.33 o   0.6608E-04
   9   5  24      223.34      231.63       15.91 o   0.8584E-03
  10   5  24       29.35       43.56       11.41 o   0.3654E-02
  11   5  24     1780.33     1801.08       49.50 o   0.7121E-04
   0   6  24     4494.60     4551.65       97.72 o   0.1699E-04
   1   6  24       57.88       46.24        8.13 o   0.3960E-02
   2   6  24     3893.20     3985.59       67.47 o   0.2294E-04
   3   6  24       15.53       22.69       16.14 o   0.2938E-02
   4   6  24      895.79      901.25       26.65 o   0.1910E-03
   5   6  24      554.67      559.64       23.53 o   0.3234E-03
   6   6  24      179.85      188.50       14.30 o   0.1057E-02
   7   6  24      257.30      271.94       16.18 o   0.7699E-03
   8   6  24       -1.66        2.07        5.39 o   0.6676E-03
   9   6  24      152.00      130.46       14.63 o   0.1361E-02
  10   6  24     1306.22     1342.38       47.73 o   0.1015E-03
   1   7  24     2264.05     2156.38       39.88 o   0.5903E-04
   2   7  24      416.40      432.64       16.48 o   0.4802E-03
   3   7  24      610.21      611.61       22.32 o   0.3030E-03
   4   7  24       87.62       65.22       13.29 o   0.2215E-02
   5   7  24      180.60      195.47       15.00 o   0.1024E-02
   6   7  24       39.26       35.20       11.31 o   0.3876E-02
   7   7  24        3.64       11.17        8.89 o   0.5295E-03
   8   7  24      -10.50        1.69       20.40 o   0.2331E-02
   0   8  24     2701.34     2557.42       66.15 o   0.4021E-04
   1   8  24        1.16        4.46        4.05 o   0.8167E-03
   2   8  24      129.96      111.18       11.96 o   0.1751E-02
   3   8  24      375.19      432.08       18.51 o   0.4650E-03
   4   8  24      195.46      193.97       17.07 o   0.9447E-03
   5   8  24       26.62       24.05       11.75 o   0.4264E-02
   6   8  24      151.04      108.56       26.35 o   0.8703E-03
   1   9  24      709.92      733.11       29.25 o   0.2320E-03
   2   9  24        0.27        8.15        2.27 o   0.5595E-03
   3   9  24       13.18       20.43       24.39 o   0.1544E-02
   4   9  24       54.85       30.67       22.71 o   0.1513E-02
   1   1  25      320.02      311.75       14.65 o   0.6553E-03
   2   1  25       61.06       55.51        9.27 o   0.3261E-02
   3   1  25       83.55       61.09        9.76 o   0.2903E-02
   4   1  25        8.52       12.52        9.78 o   0.6987E-02
   5   1  25      368.71      412.14       14.15 o   0.5186E-03
   6   1  25      307.11      298.84       11.92 o   0.6967E-03
   7   1  25      533.17      602.77       15.43 o   0.3483E-03
   8   1  25       13.93        9.30       12.59 o   0.5078E-02
   9   1  25     1293.47     1287.31       26.44 o   0.1226E-03
  10   1  25       21.10       12.46       18.79 o   0.2442E-02
  11   1  25       17.03        3.62       16.94 o   0.3165E-02
  12   1  25       34.06       16.15       12.93 o   0.4119E-02
  13   1  25       50.49       26.69       14.17 o   0.3051E-02
   0   2  25      239.31      238.08       19.27 o   0.7571E-03
   1   2  25       71.93       82.03        9.85 o   0.2542E-02
   2   2  25      580.37      579.61       19.80 o   0.3233E-03
   3   2  25      842.55      861.15       24.04 o   0.2026E-03
   4   2  25     1151.97     1186.40       29.14 o   0.1330E-03
   5   2  25       55.83       48.08        7.80 o   0.3978E-02
   6   2  25      102.48       93.02        8.61 o   0.2201E-02
   7   2  25      211.11      194.85       12.01 o   0.1084E-02
   8   2  25      900.83      978.83       23.24 o   0.1843E-03
   9   2  25       37.01       39.51       10.32 o   0.3973E-02
  10   2  25      171.77      136.60       13.86 o   0.1315E-02
  11   2  25       36.96       41.94       10.65 o   0.3865E-02
  12   2  25       32.73       18.95       11.06 o   0.4757E-02
  13   2  25        8.07        8.51       15.95 o   0.3509E-02
   1   3  25       84.57       85.42       10.13 o   0.2388E-02
   2   3  25      739.34      786.63       22.61 o   0.2343E-03
   3   3  25     1123.09     1099.01       25.25 o   0.1485E-03
   4   3  25      816.98      833.23       20.81 o   0.2187E-03
   5   3  25      298.86      278.08       12.78 o   0.7499E-03
   6   3  25       80.08       72.43        9.36 o   0.2667E-02
   7   3  25       -0.90        7.85        1.65 o   0.1054E-02
   8   3  25       51.85       51.11       10.43 o   0.3373E-02
   9   3  25        1.12        0.43        4.22 o   0.7354E-03
  10   3  25      195.71      194.78       14.77 o   0.1015E-02
  11   3  25        9.37        9.06       13.96 o   0.4443E-02
  12   3  25       22.92        7.26       13.47 o   0.4434E-02
  13   3  25       34.39        7.59       17.05 o   0.2870E-02
   0   4  25      566.13      522.90       28.15 o   0.3050E-03
   1   4  25       82.43       67.56       10.34 o   0.2777E-02
   2   4  25       38.91       45.87        7.88 o   0.4496E-02
   3   4  25      128.29      122.36        9.98 o   0.1784E-02
   4   4  25      451.40      485.10       15.71 o   0.4378E-03
   5   4  25       42.31       21.27        9.35 o   0.5286E-02
   6   4  25       17.70        8.24       15.29 o   0.3656E-02
   7   4  25       35.35       39.92       10.10 o   0.4131E-02
   8   4  25       33.47       25.52       10.22 o   0.4971E-02
   9   4  25       -1.07        0.06        4.37 o   0.6532E-03
  10   4  25      259.34      219.29       16.80 o   0.8394E-03
  11   4  25       32.62       17.29       11.76 o   0.4545E-02
  12   4  25      206.10      172.53       23.02 o   0.8084E-03
   1   5  25       52.40       54.60        8.65 o   0.3535E-02
   2   5  25       87.37       76.40        9.49 o   0.2448E-02
   3   5  25      965.11     1052.66       24.02 o   0.1645E-03
   4   5  25      411.50      431.11       17.81 o   0.4632E-03
   5   5  25      316.16      372.69       15.95 o   0.5785E-03
   6   5  25       13.12        8.87       15.32 o   0.3702E-02
   7   5  25      306.26      293.62       17.11 o   0.6527E-03
   8   5  25      553.43      592.71       21.66 o   0.3251E-03
   9   5  25      126.99      108.50       13.81 o   0.1638E-02
  10   5  25       14.35        7.67       18.14 o   0.2748E-02
  11   5  25       32.14       27.90       14.63 o   0.3165E-02
   0   6  25      574.16      590.56       23.77 o   0.3122E-03
   1   6  25       29.44       37.60        8.54 o   0.5314E-02
   2   6  25       52.57       51.66        9.25 o   0.3578E-02
   3   6  25       11.57        1.88       13.65 o   0.4962E-02
   4   6  25       43.54       46.33       10.74 o   0.3608E-02
   5   6  25      140.04      137.21       14.62 o   0.1318E-02
   6   6  25       12.75        3.58       15.58 o   0.3745E-02
   7   6  25       81.36       80.36       12.62 o   0.2155E-02
   8   6  25       23.08       29.40       10.91 o   0.4519E-02
   9   6  25       68.82       91.16       12.81 o   0.2002E-02
   1   7  25      268.73      262.18       12.78 o   0.8086E-03
   2   7  25      482.90      497.65       20.24 o   0.3892E-03
   3   7  25       87.14       74.20       12.40 o   0.2273E-02
   4   7  25      -15.21        0.46       16.55 o   0.3407E-02
   5   7  25       -1.39        0.21        5.18 o   0.6059E-03
   6   7  25       42.04       46.09       12.03 o   0.3175E-02
   7   7  25       16.07       19.00       19.73 o   0.2231E-02
   8   7  25        3.21        3.77       12.45 o   0.2416E-03
   0   8  25       85.48       23.05       14.18 o   0.2850E-02
   1   8  25      -10.33        4.60       11.92 o   0.5990E-02
   2   8  25       93.94       97.35       13.03 o   0.1858E-02
   3   8  25      310.72      326.74       20.55 o   0.5587E-03
   4   8  25      125.62      168.33       15.93 o   0.1143E-02
   5   8  25       -1.07        9.25        6.16 o   0.3262E-03
   1   9  25        6.78        1.42       14.06 o   0.4002E-03
   2   9  25      260.41      230.12       24.32 o   0.6483E-03
   0   0  26     2753.40     2875.60      110.33 o   0.2847E-04
   1   0  26      448.30      464.96       24.69 o   0.3780E-03
   2   0  26       31.17       22.01       11.85 o   0.4554E-02
   3   0  26     1474.61     1543.10       48.33 o   0.8594E-04
   4   0  26      256.02      291.85       19.01 o   0.6425E-03
   5   0  26     3811.43     3874.09      103.77 o   0.2071E-04
   6   0  26      192.03      201.54       14.97 o   0.9735E-03
   7   0  26     6249.01     6224.54      135.48 o   0.9677E-05
   8   0  26      153.47      143.20       15.08 o   0.1276E-02
   9   0  26     2984.28     3028.72       70.76 o   0.3300E-04
  10   0  26       50.88       60.30       13.58 o   0.2424E-02
  11   0  26       77.34       44.27       18.85 o   0.1821E-02
  12   0  26      109.90      105.57       22.28 o   0.1121E-02
  13   0  26       68.77       43.07       22.28 o   0.1474E-02
   1   1  26     1715.41     1758.54       38.30 o   0.7710E-04
   2   1  26     1101.62     1247.50       28.15 o   0.1338E-03
   3   1  26      233.09      231.96       13.14 o   0.9025E-03
   4   1  26      757.98      793.91       22.64 o   0.2332E-03
   5   1  26      193.46      197.18       12.54 o   0.1086E-02
   6   1  26     3539.19     3522.95       62.75 o   0.2723E-04
   7   1  26       82.44       60.10        9.56 o   0.2937E-02
   8   1  26     6039.11     6122.47      100.40 o   0.1094E-04
   9   1  26      516.75      476.04       17.84 o   0.4109E-03
  10   1  26      479.18      467.35       22.79 o   0.3882E-03
  11   1  26      350.07      294.36       17.88 o   0.6340E-03
  12   1  26       20.78        9.32       24.45 o   0.1553E-02
  13   1  26      673.25      648.74       33.13 o   0.2420E-03
   0   2  26       83.34       74.60       14.21 o   0.2005E-02
   1   2  26      332.98      370.07       15.33 o   0.5733E-03
   2   2  26      494.46      542.33       18.54 o   0.3560E-03
   3   2  26      872.81      906.75       24.76 o   0.1938E-03
   4   2  26     2432.63     2548.21       50.70 o   0.4535E-04
   5   2  26     2649.18     2653.88       54.40 o   0.4168E-04
   6   2  26       91.23       64.92        8.52 o   0.2930E-02
   7   2  26     2779.89     2888.12       51.49 o   0.3880E-04
   8   2  26      285.88      261.40       13.79 o   0.7773E-03
   9   2  26      703.29      635.71       23.46 o   0.2800E-03
  10   2  26      350.17      286.04       17.87 o   0.6392E-03
  11   2  26      142.18      135.91       16.36 o   0.1254E-02
  12   2  26      251.16      234.95       19.40 o   0.7490E-03
  13   2  26       65.13       46.36       20.15 o   0.1680E-02
   1   3  26      146.65      139.69       11.80 o   0.1464E-02
   2   3  26     2958.33     3066.82       59.88 o   0.3372E-04
   3   3  26     1367.87     1479.61       33.46 o   0.1013E-03
   4   3  26     2193.22     2181.61       47.15 o   0.5579E-04
   5   3  26      200.01      191.77       11.26 o   0.1097E-02
   6   3  26     2337.44     2281.01       44.84 o   0.5378E-04
   7   3  26        9.51       12.71       10.66 o   0.6519E-02
   8   3  26     1529.83     1535.05       37.54 o   0.9446E-04
   9   3  26       10.23       12.98       13.40 o   0.4525E-02
  10   3  26      474.59      434.48       20.66 o   0.4305E-03
  11   3  26      229.88      194.23       16.28 o   0.9332E-03
  12   3  26        4.07       12.23       11.22 o   0.3731E-03
   0   4  26      102.94      117.15       16.00 o   0.1466E-02
   1   4  26       10.44       17.03       12.00 o   0.5110E-02
   2   4  26     2859.19     2843.55       58.82 o   0.3730E-04
   3   4  26      955.45     1036.92       27.08 o   0.1683E-03
   4   4  26      407.61      379.93       15.18 o   0.5303E-03
   5   4  26     3478.12     3360.05       68.42 o   0.2803E-04
   6   4  26        7.58       13.97        9.70 o   0.7238E-02
   7   4  26     2405.96     2178.46       52.65 o   0.5274E-04
   8   4  26       -8.68        0.17       11.60 o   0.6870E-02
   9   4  26      420.66      434.43       19.85 o   0.4533E-03
  10   4  26      190.35      166.66       15.59 o   0.1082E-02
  11   4  26      230.47      203.91       16.91 o   0.9058E-03
  12   4  26       82.91       72.53       25.49 o   0.1059E-02
   1   5  26      115.26      133.96       12.17 o   0.1630E-02
   2   5  26      313.06      309.25       16.34 o   0.6646E-03
   3   5  26       93.32       67.11        9.93 o   0.2648E-02
   4   5  26      859.42      913.00       25.73 o   0.1971E-03
   5   5  26       40.71       30.24        9.89 o   0.4526E-02
   6   5  26      695.58      762.55       24.06 o   0.2411E-03
   7   5  26       50.40       46.16       11.15 o   0.3251E-02
   8   5  26     1248.27     1223.42       34.08 o   0.1242E-03
   9   5  26      113.81      106.25       13.76 o   0.1698E-02
  10   5  26      323.00      273.55       20.63 o   0.6402E-03
   0   6  26      152.86      169.10       19.04 o   0.9957E-03
   1   6  26       14.30       14.65       15.89 o   0.3273E-02
   2   6  26      154.55      140.13       11.75 o   0.1441E-02
   3   6  26      262.93      226.01       15.94 o   0.8458E-03
   4   6  26       11.89       28.57       14.52 o   0.3352E-02
   5   6  26     1550.45     1518.08       44.09 o   0.8978E-04
   6   6  26       66.52       78.64       11.92 o   0.2408E-02
   7   6  26     1028.83      950.62       30.87 o   0.1654E-03
   8   6  26       38.19       33.87       11.62 o   0.3890E-02
   9   6  26        9.21        6.46       21.63 o   0.2296E-03
   1   7  26      414.08      383.91       16.90 o   0.5156E-03
   2   7  26      276.58      315.21       16.63 o   0.6367E-03
   3   7  26      396.61      432.14       19.28 o   0.4471E-03
   4   7  26      884.52      884.87       31.94 o   0.1832E-03
   5   7  26       -0.86        6.70        2.32 o   0.5361E-03
   6   7  26     1219.67     1159.62       34.71 o   0.1316E-03
   7   7  26       31.71       35.36       18.21 o   0.2214E-02
   0   8  26      473.75      412.40       24.04 o   0.4176E-03
   1   8  26        8.46       19.05       13.54 o   0.4211E-02
   2   8  26       61.59       59.27       12.32 o   0.2632E-02
   3   8  26     1189.96     1248.95       38.69 o   0.1180E-03
   4   8  26      261.91      318.94       23.99 o   0.5469E-03
   5   8  26      870.45      887.70       53.77 o   0.1379E-03
   1   1  27       76.59       63.74        9.62 o   0.2881E-02
   2   1  27       30.74       28.25        8.50 o   0.5785E-02
   3   1  27     1305.84     1420.72       31.95 o   0.1088E-03
   4   1  27      230.41      217.44       13.48 o   0.9275E-03
   5   1  27      157.20      173.81       11.93 o   0.1206E-02
   6   1  27      133.86      125.66       10.73 o   0.1640E-02
   7   1  27      378.82      345.14       15.33 o   0.5813E-03
   8   1  27      149.75      138.38       13.14 o   0.1339E-02
   9   1  27      105.15      121.25       10.82 o   0.1791E-02
  10   1  27        0.29        5.17        2.44 o   0.4890E-03
  11   1  27       83.62       91.22       13.98 o   0.1866E-02
  12   1  27       26.46       38.77       16.52 o   0.2527E-02
  13   1  27      128.12       55.09       26.14 o   0.1023E-02
   0   2  27       59.67       32.20       13.75 o   0.2940E-02
   1   2  27       85.05       73.33       10.18 o   0.2451E-02
   2   2  27       22.23       18.85        8.50 o   0.6817E-02
   3   2  27     2142.50     2206.67       46.25 o   0.5557E-04
   4   2  27      548.35      546.10       19.80 o   0.3422E-03
   5   2  27       55.17       44.24        9.76 o   0.3553E-02
   6   2  27       26.48       18.99        8.47 o   0.6656E-02
   7   2  27       35.35       24.41       10.02 o   0.4861E-02
   8   2  27      132.14      125.81       11.27 o   0.1631E-02
   9   2  27      145.15      142.89       13.47 o   0.1364E-02
  10   2  27       24.74       19.33       10.62 o   0.5354E-02
  11   2  27       12.50        6.43       19.47 o   0.2430E-02
  12   2  27       85.84       61.00       15.51 o   0.1992E-02
   1   3  27      269.41      280.54       14.84 o   0.7350E-03
   2   3  27      112.26      106.20       11.42 o   0.1833E-02
   3   3  27      617.97      690.91       21.35 o   0.2806E-03
   4   3  27       21.85       24.69        8.97 o   0.5657E-02
   5   3  27       15.85       15.84       15.02 o   0.3580E-02
   6   3  27       71.34       72.70        9.60 o   0.2698E-02
   7   3  27      198.90      200.78       12.56 o   0.1079E-02
   8   3  27      115.37      113.67       12.66 o   0.1694E-02
   9   3  27       50.45       28.33       11.34 o   0.3901E-02
  10   3  27        3.59        5.65        8.52 o   0.5730E-03
  11   3  27        0.54        3.01        2.33 o   0.5342E-03
  12   3  27       30.64        0.02       14.65 o   0.3966E-02
   0   4  27     1990.18     2021.15       63.66 o   0.5592E-04
   1   4  27        4.12       19.45        7.74 o   0.9564E-02
   2   4  27      190.14      183.98       13.78 o   0.1084E-02
   3   4  27      259.93      308.45       15.00 o   0.7003E-03
   4   4  27      159.29      156.78       12.82 o   0.1299E-02
   5   4  27      365.39      330.54       17.00 o   0.5933E-03
   6   4  27       55.49       54.67        9.73 o   0.3266E-02
   7   4  27      259.34      211.53       15.99 o   0.8651E-03
   8   4  27       59.29       65.53       11.45 o   0.2783E-02
   9   4  27        2.68       14.84        7.35 o   0.5670E-03
  10   4  27       -8.68        0.90       13.33 o   0.5273E-02
  11   4  27        0.11        2.38        2.87 o   0.3541E-03
   1   5  27      106.21       99.81       12.26 o   0.1803E-02
   2   5  27       52.33       39.82       10.73 o   0.3582E-02
   3   5  27        4.23        4.83        8.11 o   0.1172E-01
   4   5  27        6.53        1.48       10.00 o   0.9035E-02
   5   5  27       34.39       29.01        9.84 o   0.4724E-02
   6   5  27       44.94       50.43       11.06 o   0.3324E-02
   7   5  27       34.28       31.73       11.01 o   0.4155E-02
   8   5  27       45.20       46.75       11.57 o   0.3248E-02
   9   5  27       59.99       68.64       12.52 o   0.2532E-02
  10   5  27       13.39       19.09       21.42 o   0.1928E-02
   0   6  27       35.35       42.78       15.14 o   0.2643E-02
   1   6  27        3.48        0.85        7.72 o   0.6797E-03
   2   6  27       -8.25        0.28       11.85 o   0.6625E-02
   3   6  27       26.41       25.93       10.55 o   0.5090E-02
   4   6  27       12.05       12.20       14.95 o   0.3720E-02
   5   6  27      206.17      161.44       16.94 o   0.1006E-02
   6   6  27        6.69        8.93       11.72 o   0.6002E-02
   7   6  27      503.52      514.74       22.08 o   0.3546E-03
   8   6  27       81.41       79.24       16.54 o   0.1721E-02
   9   6  27       41.78       56.42       19.28 o   0.1751E-02
   1   7  27      426.07      378.95       20.00 o   0.4739E-03
   2   7  27       33.85       36.17       11.54 o   0.3974E-02
   3   7  27      172.19      178.35       15.02 o   0.1086E-02
   4   7  27       -3.57       10.11        9.32 o   0.4755E-03
   5   7  27       -3.70        9.87        8.99 o   0.5275E-03
   6   7  27      252.37      216.29       29.57 o   0.5594E-03
   7   7  27       62.13       51.98       19.92 o   0.1676E-02
   0   8  27       55.27       39.29       28.07 o   0.1051E-02
   1   8  27      331.32      328.40       18.81 o   0.5676E-03
   2   8  27      134.49      171.94       14.71 o   0.1187E-02
   3   8  27      216.70      139.71       22.52 o   0.8622E-03
   4   8  27       98.98       55.33       24.42 o   0.1171E-02
   0   0  28      139.68      156.40       22.71 o   0.9381E-03
   1   0  28      911.59      904.80       35.68 o   0.1696E-03
   2   0  28     1163.75     1221.65       41.74 o   0.1195E-03
   3   0  28     1404.23     1354.22       47.58 o   0.9770E-04
   4   0  28      606.30      648.62       28.86 o   0.2691E-03
   5   0  28        0.11       13.15        2.40 o   0.5016E-03
   6   0  28       -5.93        0.14       10.39 o   0.7704E-02
   7   0  28      241.23      217.66       17.18 o   0.8132E-03
   8   0  28      141.40      114.29       18.03 o   0.1276E-02
   9   0  28       53.35       60.93       20.35 o   0.1552E-02
  10   0  28       12.43       17.02       28.39 o   0.1792E-03
   1   1  28     2032.65     2117.01       44.03 o   0.6055E-04
   2   1  28      678.92      696.82       21.75 o   0.2590E-03
   3   1  28     2371.52     2558.88       49.93 o   0.4633E-04
   4   1  28      224.09      212.06       13.50 o   0.9684E-03
   5   1  28      134.27      142.60       11.75 o   0.1493E-02
   6   1  28      310.09      280.37       14.32 o   0.7405E-03
   7   1  28       89.04       85.27       10.18 o   0.2321E-02
   8   1  28      423.82      399.10       19.15 o   0.4719E-03
   9   1  28      205.24      170.38       15.27 o   0.1062E-02
  10   1  28      135.83       97.56       20.93 o   0.1172E-02
  11   1  28      538.67      450.94       25.04 o   0.3704E-03
  12   1  28       33.21       12.32       18.00 o   0.2560E-02
   0   2  28     1647.29     1678.26       54.11 o   0.7507E-04
   1   2  28       91.32      103.73       10.56 o   0.2059E-02
   2   2  28     3991.44     4192.85       77.22 o   0.2056E-04
   3   2  28     1160.53     1245.48       30.13 o   0.1295E-03
   4   2  28     1830.25     1969.94       41.54 o   0.6806E-04
   5   2  28      201.76      223.27       13.29 o   0.9696E-03
   6   2  28       86.98       98.49       10.07 o   0.2167E-02
   7   2  28      642.29      700.45       22.91 o   0.2698E-03
   8   2  28      495.64      554.53       20.59 o   0.3593E-03
   9   2  28      907.52      829.36       33.30 o   0.1885E-03
  10   2  28      758.57      678.23       25.81 o   0.2517E-03
  11   2  28      203.46      142.33       18.37 o   0.1050E-02
  12   2  28     1094.48      915.24       37.62 o   0.1563E-03
   1   3  28     2427.23     2417.92       52.01 o   0.4818E-04
   2   3  28      320.13      351.74       16.21 o   0.5883E-03
   3   3  28     2190.01     2235.63       47.94 o   0.5424E-04
   4   3  28      395.49      391.21       17.55 o   0.5182E-03
   5   3  28      171.71      178.80       13.02 o   0.1143E-02
   6   3  28      765.05      727.68       25.23 o   0.2388E-03
   7   3  28      498.70      502.31       20.66 o   0.3754E-03
   8   3  28      379.10      348.94       18.71 o   0.5256E-03
   9   3  28     1137.83     1015.37       32.12 o   0.1526E-03
  10   3  28      319.86      276.71       18.47 o   0.6520E-03
  11   3  28      961.56      878.43       30.23 o   0.1873E-03
   0   4  28     3894.02     4148.44      109.06 o   0.1882E-04
   1   4  28      335.77      373.99       17.03 o   0.5523E-03
   2   4  28     2350.26     2405.67       51.35 o   0.4918E-04
   3   4  28       13.07       39.55       14.46 o   0.3090E-02
   4   4  28      610.53      639.25       21.77 o   0.3018E-03
   5   4  28      152.75      129.65       15.67 o   0.1310E-02
   6   4  28        4.55       15.23        9.40 o   0.5887E-03
   7   4  28      333.20      314.45       17.90 o   0.5978E-03
   8   4  28      541.81      524.99       21.98 o   0.3518E-03
   9   4  28      101.60      113.94       13.58 o   0.1680E-02
  10   4  28     1516.44     1356.88       39.96 o   0.1026E-03
  11   4  28      170.11      159.00       20.34 o   0.9575E-03
   1   5  28     1512.96     1482.82       38.13 o   0.9849E-04
   2   5  28       27.37        9.93       10.07 o   0.6431E-02
   3   5  28      649.90      734.26       23.10 o   0.2607E-03
   4   5  28      241.73      249.47       18.56 o   0.7492E-03
   5   5  28      882.31      826.13       32.21 o   0.1923E-03
   6   5  28      347.76      343.57       18.59 o   0.5472E-03
   7   5  28       27.90       65.83       11.26 o   0.3019E-02
   8   5  28      251.41      250.23       17.03 o   0.7852E-03
   9   5  28      112.48      102.84       17.59 o   0.1433E-02
  10   5  28       27.42       13.42       17.14 o   0.2816E-02
   0   6  28     1441.94     1381.57       53.08 o   0.9167E-04
   1   6  28       17.84       12.25       19.05 o   0.2380E-02
   2   6  28      821.45      811.40       27.09 o   0.2146E-03
   3   6  28      303.15      279.48       20.95 o   0.6196E-03
   4   6  28      574.73      577.40       27.09 o   0.2983E-03
   5   6  28      553.38      537.53       25.23 o   0.3293E-03
   6   6  28       91.05       77.23       13.35 o   0.2067E-02
   7   6  28      142.58      137.80       15.24 o   0.1339E-02
   8   6  28       54.63       27.74       19.92 o   0.1898E-02
   1   7  28      833.61      857.21       27.90 o   0.1998E-03
   2   7  28      -12.78        1.15       19.48 o   0.2521E-02
   3   7  28     1481.11     1370.75       45.95 o   0.9546E-04
   4   7  28      285.65      259.30       20.33 o   0.6632E-03
   5   7  28      123.62       94.95       19.26 o   0.1302E-02
   6   7  28      106.26      113.85       23.57 o   0.1034E-02
   0   8  28      608.23      680.67       52.27 o   0.1730E-03
   1   8  28       -3.64        3.57       10.79 o   0.3632E-03
   2   8  28       95.12       70.40       25.49 o   0.1079E-02
   3   8  28       36.21       38.31       22.50 o   0.1514E-02
   4   8  28      505.61      459.11       40.92 o   0.2649E-03
   1   1  29      666.07      699.48       21.48 o   0.2682E-03
   2   1  29     1372.95     1473.75       33.53 o   0.1010E-03
   3   1  29       10.28        1.17       11.28 o   0.6968E-02
   4   1  29       11.46       15.91       12.38 o   0.4777E-02
   5   1  29       49.54       51.33        9.71 o   0.3426E-02
   6   1  29      256.19      250.87       13.57 o   0.8510E-03
   7   1  29       62.34       55.76        9.93 o   0.3138E-02
   8   1  29     1478.68     1586.14       37.79 o   0.9187E-04
   9   1  29      386.76      363.36       19.32 o   0.5173E-03
  10   1  29       18.53        1.07       31.13 o   0.1007E-02
  11   1  29       65.13       49.58       23.35 o   0.1349E-02
   0   2  29       66.41       77.07       14.40 o   0.1971E-02
   1   2  29       28.07       31.28        8.88 o   0.5160E-02
   2   2  29      656.75      678.73       22.18 o   0.2726E-03
   3   2  29     1145.00     1261.85       30.33 o   0.1270E-03
   4   2  29       47.40       47.83        9.98 o   0.3711E-02
   5   2  29       33.31       30.60        9.40 o   0.4861E-02
   6   2  29       16.54       12.76       14.80 o   0.3736E-02
   7   2  29      145.36      140.50       13.61 o   0.1385E-02
   8   2  29       25.98       31.12       10.72 o   0.4433E-02
   9   2  29       10.50        3.53       17.90 o   0.2946E-02
  10   2  29       -8.21        6.50       16.22 o   0.3468E-02
  11   2  29       12.43       20.53       26.02 o   0.2118E-03
  12   2  29      187.89      112.29       27.42 o   0.7818E-03
   1   3  29       52.06       38.74       10.44 o   0.3674E-02
   2   3  29       10.60        8.62       12.65 o   0.4944E-02
   3   3  29       45.04       34.48       10.13 o   0.4107E-02
   4   3  29        1.61        1.74        4.80 o   0.8119E-03
   5   3  29       16.50       12.40       15.85 o   0.3373E-02
   6   3  29       38.03       52.26       11.01 o   0.3172E-02
   7   3  29       60.04       60.35       11.61 o   0.2724E-02
   8   3  29       -1.50        7.55        6.69 o   0.3883E-03
   9   3  29        8.50        5.95       16.49 o   0.3380E-02
  10   3  29       45.26       10.28       12.43 o   0.4316E-02
  11   3  29      110.12      103.89       18.34 o   0.1382E-02
   0   4  29      404.27      424.73       26.52 o   0.3988E-03
   1   4  29        0.86        1.95        1.99 o   0.7307E-03
   2   4  29       56.77       56.55       10.84 o   0.3039E-02
   3   4  29        0.43        3.76        1.97 o   0.7481E-03
   4   4  29       -3.16        2.94        6.62 o   0.8349E-03
   5   4  29       44.92       60.86       12.54 o   0.2730E-02
   6   4  29      146.75      113.99       14.44 o   0.1456E-02
   7   4  29       92.12      107.78       16.20 o   0.1522E-02
   8   4  29       35.71       31.46       14.18 o   0.3124E-02
   9   4  29       52.76       43.62       12.37 o   0.3170E-02
  10   4  29       55.70       60.15       16.45 o   0.2057E-02
   1   5  29      332.82      328.75       18.00 o   0.5835E-03
   2   5  29      119.81      122.98       13.03 o   0.1607E-02
   3   5  29       63.09       76.45       11.53 o   0.2473E-02
   4   5  29       17.92       27.86       23.29 o   0.1589E-02
   5   5  29      177.46      169.54       17.15 o   0.1010E-02
   6   5  29       20.71       25.71       27.47 o   0.1190E-02
   7   5  29       15.57       36.93       23.38 o   0.1533E-02
   8   5  29       22.01       16.61       11.44 o   0.5154E-02
   9   5  29        8.57        2.10       21.14 o   0.2237E-03
   0   6  29       25.17       36.99       16.08 o   0.2599E-02
   1   6  29        3.86       10.97        8.91 o   0.5579E-03
   2   6  29       79.80       70.01       12.83 o   0.2255E-02
   3   6  29       74.70       64.07       15.07 o   0.2077E-02
   4   6  29       -6.71        0.74       13.72 o   0.4163E-03
   5   6  29       95.02       53.67       19.47 o   0.1591E-02
   6   6  29       37.49       22.77       15.39 o   0.2951E-02
   7   6  29      171.39      149.87       25.92 o   0.7936E-03
   8   6  29      128.97      107.63       23.78 o   0.9958E-03
   1   7  29        7.86        5.68       16.75 o   0.3257E-03
   2   7  29       29.99       11.16       14.75 o   0.3491E-02
   3   7  29       72.34       64.04       16.47 o   0.1866E-02
   4   7  29      108.41      106.01       28.28 o   0.8406E-03
   6   7  29       56.34       53.57       20.57 o   0.1571E-02
   1   8  29        9.11       18.74       22.27 o   0.2122E-03
   0   0  30      541.81      545.82       39.21 o   0.2509E-03
   1   0  30      774.15      853.23       33.10 o   0.1915E-03
   2   0  30     1151.75     1112.30       42.34 o   0.1269E-03
   3   0  30       21.96       10.81       12.20 o   0.5491E-02
   4   0  30       86.87       72.46       15.22 o   0.1940E-02
   5   0  30     1626.61     1650.10       54.39 o   0.7492E-04
   6   0  30       26.14       44.25       13.48 o   0.3067E-02
   7   0  30     4520.24     4595.04      123.78 o   0.1533E-04
   8   0  30        7.93        7.79       16.50 o   0.3380E-03
   9   0  30      957.01     1023.89       57.42 o   0.1192E-03
  10   0  30     1163.11     1228.54       66.41 o   0.9075E-04
   1   1  30       19.07        4.80       15.80 o   0.3655E-02
   2   1  30      547.92      534.90       20.01 o   0.3568E-03
   3   1  30     1075.91     1056.68       28.98 o   0.1508E-03
   4   1  30      596.01      583.77       21.00 o   0.3281E-03
   5   1  30      154.57      134.88       12.60 o   0.1434E-02
   6   1  30     2116.51     2207.97       42.66 o   0.5825E-04
   7   1  30      238.66      231.51       13.74 o   0.8858E-03
   8   1  30     1537.49     1599.58       39.10 o   0.9005E-04
   9   1  30       22.50       18.00       11.08 o   0.5421E-02
  10   1  30      340.43      261.51       37.28 o   0.3941E-03
  11   1  30       20.78       47.16       44.31 o   0.1219E-03
   0   2  30      829.21      764.72       35.52 o   0.1902E-03
   1   2  30      469.93      467.55       18.95 o   0.4169E-03
   2   2  30      104.82       94.86       11.57 o   0.1963E-02
   3   2  30     2402.27     2397.94       51.67 o   0.4882E-04
   4   2  30      105.19      102.61       11.67 o   0.1965E-02
   5   2  30     1298.77     1340.84       33.46 o   0.1158E-03
   6   2  30       -0.47        1.63        1.75 o   0.9480E-03
   7   2  30     1026.42     1034.44       30.26 o   0.1623E-03
   8   2  30       60.74       41.44       11.84 o   0.3112E-02
   9   2  30     1307.07     1282.91       42.15 o   0.1113E-03
  10   2  30      -19.28        2.63       24.96 o   0.1541E-02
  11   2  30      158.43      144.10       23.73 o   0.8764E-03
   1   3  30      954.17      914.06       28.09 o   0.1798E-03
   2   3  30     1467.17     1565.12       36.53 o   0.9276E-04
   3   3  30     1101.19     1135.39       30.42 o   0.1425E-03
   4   3  30     2762.35     2747.64       58.40 o   0.3897E-04
   5   3  30       52.76       40.03       10.46 o   0.3719E-02
   6   3  30     1130.76     1087.24       32.28 o   0.1458E-03
   7   3  30       55.27       50.56       11.93 o   0.3021E-02
   8   3  30      644.00      658.15       29.03 o   0.2625E-03
   9   3  30       -8.86        0.75       16.70 o   0.3450E-02
  10   3  30      545.74      497.09       27.95 o   0.3295E-03
   0   4  30      752.19      714.63       35.91 o   0.2135E-03
   1   4  30      160.04      154.33       14.05 o   0.1251E-02
   2   4  30      893.00      916.60       27.72 o   0.1868E-03
   3   4  30     1075.54     1078.32       30.82 o   0.1489E-03
   4   4  30      279.26      249.07       16.36 o   0.7383E-03
   5   4  30      640.00      637.87       27.44 o   0.2690E-03
   6   4  30      100.21      124.17       13.73 o   0.1587E-02
   7   4  30      338.57      325.18       22.74 o   0.5379E-03
   8   4  30       26.99       47.34       14.62 o   0.2814E-02
   9   4  30      285.47      224.75       27.76 o   0.5853E-03
   1   5  30     1274.40     1224.74       34.97 o   0.1224E-03
   2   5  30       12.75       15.66       15.74 o   0.3329E-02
   3   5  30      119.55      123.10       13.43 o   0.1536E-02
   4   5  30      764.48      832.67       30.90 o   0.2058E-03
   5   5  30       18.78       14.25       23.88 o   0.1597E-02
   6   5  30      519.10      410.38       27.59 o   0.3819E-03
   7   5  30        7.93       14.17       16.99 o   0.3173E-03
   0   6  30      839.07      801.65       40.31 o   0.1823E-03
   1   6  30       22.01        6.75       11.13 o   0.6131E-02
   2   6  30      231.91      216.81       16.81 o   0.8494E-03
   3   6  30      478.11      471.32       26.07 o   0.3656E-03
   4   6  30       16.00        3.32       22.51 o   0.1890E-02
   5   6  30      505.61      511.60       33.23 o   0.3006E-03
   1   7  30      274.80      247.77       22.29 o   0.6583E-03
   2   7  30      618.22      559.95       30.35 o   0.2819E-03
   3   7  30       17.46       25.91       31.13 o   0.9471E-03
   1   1  31      451.46      467.25       18.43 o   0.4202E-03
   2   1  31      417.93      419.33       17.79 o   0.4676E-03
   3   1  31      349.42      316.83       16.55 o   0.6203E-03
   4   1  31       62.13       73.33       10.49 o   0.2694E-02
   5   1  31      287.88      263.77       15.71 o   0.7545E-03
   6   1  31       14.78        2.10       14.48 o   0.4339E-02
   7   1  31       79.78       83.46       10.79 o   0.2283E-02
   8   1  31       45.69       36.29       11.69 o   0.3691E-02
   9   1  31      525.74      556.94       25.52 o   0.3175E-03
  10   1  31       30.42       37.65       22.28 o   0.1602E-02
  11   1  31        4.71        6.87       20.10 o   0.1359E-03
   0   2  31        3.64       16.74        9.88 o   0.4280E-03
   1   2  31      173.69      207.66       13.07 o   0.1054E-02
   2   2  31      356.87      372.77       17.08 o   0.5416E-03
   3   2  31       11.78        0.55       13.29 o   0.5213E-02
   4   2  31      517.66      514.69       20.32 o   0.3705E-03
   5   2  31       44.51       31.92       10.20 o   0.4348E-02
   6   2  31       24.08       21.43        9.21 o   0.6032E-02
   7   2  31        2.09        1.83        6.21 o   0.6319E-03
   8   2  31        3.96       11.89        9.06 o   0.5546E-03
   9   2  31      110.12      114.82       17.08 o   0.1358E-02
  10   2  31       83.62       87.80       16.53 o   0.1711E-02
   1   3  31      141.02      130.50       13.23 o   0.1469E-02
   2   3  31      263.25      262.56       15.72 o   0.7575E-03
   3   3  31       36.96       27.14       10.27 o   0.4539E-02
   4   3  31      114.83       88.18       12.35 o   0.1995E-02
   5   3  31       66.47       74.21       11.06 o   0.2629E-02
   6   3  31       70.86       52.94       12.41 o   0.2742E-02
   7   3  31       21.64       11.17       10.94 o   0.5798E-02
   8   3  31       53.85       53.49       15.07 o   0.2328E-02
   9   3  31      -24.49        3.66       13.23 o   0.4758E-02
  10   3  31       -8.57        0.08       31.98 o   0.9779E-04
   0   4  31       -0.64        6.42        2.95 o   0.3342E-03
   1   4  31       78.20       82.70       12.03 o   0.2257E-02
   2   4  31       12.43        9.85       15.35 o   0.3664E-02
   3   4  31       26.35       22.75       10.37 o   0.5449E-02
   4   4  31      120.30      147.90       13.23 o   0.1399E-02
   5   4  31        1.00        4.65        2.54 o   0.4519E-03
   6   4  31       -7.82        2.13       12.57 o   0.5825E-02
   7   4  31      -14.78        5.58       20.89 o   0.2133E-02
   8   4  31      210.06      189.03       25.55 o   0.6964E-03
   1   5  31      112.90      111.19       13.59 o   0.1630E-02
   2   5  31      337.96      315.99       18.54 o   0.5905E-03
   3   5  31       52.60       40.02       11.50 o   0.3442E-02
   4   5  31       10.43       19.18       18.02 o   0.2612E-02
   5   5  31       -3.36        4.39        9.88 o   0.3994E-03
   6   5  31       91.91       98.93       17.46 o   0.1500E-02
   0   6  31      -10.82        9.32       21.74 o   0.2652E-03
   1   6  31      107.92      101.78       14.33 o   0.1668E-02
   2   6  31       -7.86        8.03       15.96 o   0.3576E-03
   3   6  31       27.35       10.41       14.03 o   0.3903E-02
   4   6  31      -14.78        6.99       24.96 o   0.1508E-02
   1   7  31       10.07        0.04       24.01 o   0.2039E-03
   2   7  31      417.55      305.38       46.92 o   0.2767E-03
   3   7  31       65.56       66.76       31.71 o   0.7928E-03
   0   0  32     2112.19     2207.99       93.19 o   0.4127E-04
   1   0  32      603.19      687.71       29.77 o   0.2536E-03
   2   0  32     2665.78     2707.00       78.78 o   0.3646E-04
   3   0  32       13.93       13.76       20.16 o   0.2238E-02
   4   0  32      135.93      116.50       17.75 o   0.1238E-02
   5   0  32      737.73      737.79       34.02 o   0.2160E-03
   6   0  32       63.63       73.83       15.53 o   0.2025E-02
   7   0  32     1246.66     1210.47       47.65 o   0.1111E-03
   8   0  32        3.53        3.15       11.15 o   0.3311E-03
   9   0  32       97.05       78.99       25.49 o   0.1044E-02
  10   0  32      488.04      476.10       44.78 o   0.2468E-03
   1   1  32     1878.34     1869.10       42.78 o   0.7111E-04
   2   1  32     1859.54     1894.81       42.57 o   0.6976E-04
   3   1  32      447.55      446.11       18.67 o   0.4399E-03
   4   1  32      201.65      180.48       13.92 o   0.1113E-02
   5   1  32       45.53       39.88       10.13 o   0.3884E-02
   6   1  32      577.93      514.50       19.62 o   0.3624E-03
   7   1  32      199.76      166.78       13.33 o   0.1146E-02
   8   1  32     1351.64     1299.01       41.95 o   0.1075E-03
   9   1  32       46.28       44.98       13.45 o   0.2912E-02
  10   1  32      101.34      112.00       28.07 o   0.8327E-03
   0   2  32     2577.30     2838.93       77.80 o   0.3572E-04
   1   2  32        5.89        1.06        9.08 o   0.1079E-01
   2   2  32      787.12      800.06       25.05 o   0.2225E-03
   3   2  32      323.45      321.70       16.84 o   0.6164E-03
   4   2  32      236.25      208.25       15.03 o   0.9292E-03
   5   2  32      426.18      428.99       19.09 o   0.4593E-03
   6   2  32       16.62        5.77       16.12 o   0.3360E-02
   7   2  32      715.02      671.53       25.77 o   0.2574E-03
   8   2  32      166.46      157.78       15.49 o   0.1183E-02
   9   2  32      322.22      288.44       23.12 o   0.5667E-03
  10   2  32      570.63      459.47       35.63 o   0.2901E-03
   1   3  32     1780.87     1694.43       42.67 o   0.7854E-04
   2   3  32       69.31       53.59       11.33 o   0.2935E-02
   3   3  32     1810.22     1823.91       43.13 o   0.7317E-04
   4   3  32       22.12        8.26        9.71 o   0.7310E-02
   5   3  32      101.92      106.55       12.30 o   0.1895E-02
   6   3  32       61.92       50.42       12.59 o   0.2785E-02
   7   3  32        6.11        6.07       11.36 o   0.6636E-02
   8   3  32      400.34      370.38       25.00 o   0.4482E-03
   9   3  32      549.31      572.61       35.35 o   0.2674E-03
   0   4  32     2107.04     2025.42       69.61 o   0.5313E-04
   1   4  32       55.76       50.44       11.75 o   0.3048E-02
   2   4  32     1343.07     1320.80       36.09 o   0.1144E-03
   3   4  32       25.98       14.41       10.66 o   0.5631E-02
   4   4  32      597.94      692.44       23.18 o   0.2806E-03
   5   4  32      251.59      237.64       19.98 o   0.7323E-03
   6   4  32        7.98       11.33       13.91 o   0.4374E-02
   7   4  32      338.82      300.34       29.95 o   0.4575E-03
   1   5  32      862.85      831.71       28.85 o   0.2015E-03
   2   5  32        7.39        3.16       12.75 o   0.5662E-02
   3   5  32      370.96      302.75       19.54 o   0.6073E-03
   4   5  32      180.53      157.79       18.95 o   0.1001E-02
   5   5  32      234.09      205.99       20.09 o   0.8088E-03
   0   6  32      374.28      303.81       29.56 o   0.4494E-03
   1   6  32        5.25        8.80       11.46 o   0.4620E-03
   2   6  32      156.47      157.09       19.47 o   0.1032E-02
   3   6  32      141.51      103.05       22.37 o   0.1071E-02
   4   6  32      329.93      255.36       39.21 o   0.3742E-03
   1   1  33      270.05      229.45       15.03 o   0.8315E-03
   2   1  33      543.90      545.66       20.54 o   0.3515E-03
   3   1  33      949.62      984.43       27.61 o   0.1717E-03
   4   1  33       40.01       26.80        9.92 o   0.4950E-02
   5   1  33       35.46       35.02        9.98 o   0.4515E-02
   6   1  33       12.13        4.30       13.38 o   0.4940E-02
   7   1  33       54.31       44.72       11.19 o   0.3410E-02
   8   1  33      196.53      158.90       18.11 o   0.1012E-02
   9   1  33       75.06       37.31       14.87 o   0.2441E-02
   0   2  33      288.15      214.97       22.29 o   0.7032E-03
   1   2  33      389.76      380.91       18.17 o   0.5120E-03
   2   2  33       90.46       82.55       11.58 o   0.2248E-02
   3   2  33       74.18       68.07       11.12 o   0.2659E-02
   4   2  33       66.57       66.30       11.00 o   0.2608E-02
   5   2  33       13.44        2.34       15.24 o   0.3951E-02
   6   2  33       16.50        2.49       16.43 o   0.3385E-02
   7   2  33       57.15       47.22       12.64 o   0.2898E-02
   8   2  33        0.91       11.48        2.46 o   0.4764E-03
   9   2  33      180.18      158.61       25.24 o   0.7919E-03
   1   3  33       58.06       51.51       11.20 o   0.3028E-02
   2   3  33      158.43      125.51       14.09 o   0.1426E-02
   3   3  33        3.27        3.54        7.18 o   0.7367E-03
   4   3  33        3.32        2.94        7.52 o   0.6834E-03
   5   3  33        9.32        1.69       12.55 o   0.5805E-02
   6   3  33      108.57       86.92       13.97 o   0.1799E-02
   7   3  33       71.72       41.58       13.60 o   0.2723E-02
   8   3  33       56.56       69.85       20.78 o   0.1505E-02
   0   4  33       37.06       41.23       15.85 o   0.2526E-02
   1   4  33       69.57       57.11       12.24 o   0.2543E-02
   2   4  33       53.83       39.03       11.81 o   0.3234E-02
   3   4  33       64.00       60.18       11.98 o   0.2648E-02
   4   4  33       -3.05        0.50        7.58 o   0.6192E-03
   5   4  33       28.78       18.71       13.47 o   0.3674E-02
   6   4  33       23.57       29.15       14.92 o   0.3003E-02
   1   5  33       25.12       29.42       11.59 o   0.4349E-02
   2   5  33       47.83       49.89       12.32 o   0.2942E-02
   3   5  33      124.04      133.35       17.36 o   0.1263E-02
   4   5  33      111.62       86.57       19.70 o   0.1332E-02
   5   5  33       40.49       40.94       22.71 o   0.1483E-02
   0   6  33       31.06       36.10       21.42 o   0.1682E-02
   1   6  33       71.70       34.55       15.35 o   0.2410E-02
   2   6  33      214.88      224.95       37.49 o   0.4358E-03
   3   6  33        9.00        0.47       34.43 o   0.8856E-04
   4   6  33        2.14        4.69       15.45 o   0.1046E-03
   0   0  34      272.30      287.78       30.21 o   0.4821E-03
   1   0  34       49.06       43.62       13.71 o   0.2860E-02
   2   0  34      628.58      590.79       31.06 o   0.2662E-03
   3   0  34      529.60      550.94       28.94 o   0.3037E-03
   4   0  34      829.21      795.73       36.59 o   0.1848E-03
   5   0  34     1532.99     1529.11       54.02 o   0.8215E-04
   6   0  34       30.42        9.27       13.94 o   0.3949E-02
   7   0  34      605.33      592.94       32.66 o   0.2691E-03
   8   0  34       91.37       80.28       17.96 o   0.1585E-02
   9   0  34       85.48       64.58       25.71 o   0.1102E-02
   1   1  34       98.50       72.06       11.39 o   0.2414E-02
   2   1  34       92.55       54.89       11.18 o   0.2782E-02
   3   1  34      619.85      640.19       22.11 o   0.2899E-03
   4   1  34     1023.21     1018.19       29.48 o   0.1616E-03
   5   1  34       68.72       55.68       11.24 o   0.2859E-02
   6   1  34      715.67      705.14       24.71 o   0.2538E-03
   7   1  34       18.10       11.32       18.17 o   0.2645E-02
   8   1  34     1823.32     1693.77       52.03 o   0.7417E-04
   9   1  34       58.06       54.03       23.35 o   0.1326E-02
   0   2  34      444.33      401.80       27.21 o   0.3991E-03
   1   2  34       89.66       71.63       11.69 o   0.2291E-02
   2   2  34      387.99      338.70       18.39 o   0.5542E-03
   3   2  34      647.22      671.38       23.48 o   0.2799E-03
   4   2  34      225.75      201.96       15.43 o   0.9683E-03
   5   2  34     1892.48     1831.77       44.93 o   0.7108E-04
   6   2  34       31.96       12.44       10.01 o   0.5928E-02
   7   2  34     1276.92     1235.06       36.33 o   0.1222E-03
   8   2  34        0.57        0.18        2.98 o   0.3278E-03
   1   3  34      503.52      429.61       21.35 o   0.4119E-03
   2   3  34      337.80      335.82       18.14 o   0.5883E-03
   3   3  34      384.61      350.25       19.11 o   0.5352E-03
   4   3  34      309.31      258.30       17.55 o   0.7143E-03
   5   3  34      126.13      100.99       13.49 o   0.1721E-02
   6   3  34     1076.34      978.70       33.08 o   0.1592E-03
   7   3  34        9.86       17.47       23.54 o   0.2055E-03
   0   4  34      518.14      467.65       31.70 o   0.3188E-03
   1   4  34      145.42      113.07       14.68 o   0.1434E-02
   2   4  34      471.11      434.20       21.39 o   0.4155E-03
   3   4  34      715.88      696.60       26.03 o   0.2488E-03
   4   4  34      173.25      178.53       18.51 o   0.9756E-03
   5   4  34      597.51      590.26       47.35 o   0.2055E-03
   6   4  34       22.28        9.21       21.64 o   0.1924E-02
   1   5  34      331.43      326.96       19.78 o   0.5764E-03
   2   5  34      269.30      274.85       19.85 o   0.6803E-03
   3   5  34      706.78      635.37       53.77 o   0.1663E-03
   4   5  34      370.42      414.51       41.13 o   0.2977E-03
   5   5  34       54.20       37.45       24.85 o   0.1273E-02
   1   6  34       75.84       33.59       23.57 o   0.1363E-02
   1   1  35      317.82      330.12       16.62 o   0.6032E-03
   2   1  35       54.20       43.17       10.53 o   0.3351E-02
   3   1  35       24.85       18.08        9.61 o   0.6217E-02
   4   1  35       42.37       29.57       10.08 o   0.4476E-02
   5   1  35       22.12       34.37        9.94 o   0.4447E-02
   6   1  35       90.73       65.47       12.27 o   0.2417E-02
   7   1  35      104.05       90.13       15.48 o   0.1663E-02
   8   1  35       37.28        4.44       16.52 o   0.3002E-02
   0   2  35      134.76      131.16       18.34 o   0.1187E-02
   1   2  35       52.17       42.36       10.69 o   0.3566E-02
   2   2  35       16.60       17.81       17.04 o   0.2803E-02
   3   2  35       69.52       45.88       11.37 o   0.3146E-02
   4   2  35       31.71       22.52       10.41 o   0.4976E-02
   5   2  35       34.92       20.61       10.58 o   0.4921E-02
   6   2  35       13.34        4.09       18.31 o   0.2740E-02
   7   2  35       57.99       47.40       15.66 o   0.2257E-02
   8   2  35       25.28        9.52       18.18 o   0.2604E-02
   1   3  35       18.53       12.76       18.71 o   0.2488E-02
   2   3  35       85.75       71.01       12.50 o   0.2377E-02
   3   3  35       86.12       64.76       12.57 o   0.2329E-02
   4   3  35        2.62        0.15        6.98 o   0.6291E-03
   5   3  35       55.06       23.91       18.65 o   0.2126E-02
   6   3  35        0.00       21.77        3.73 o   0.2076E-03
   7   3  35       44.35        4.71       21.42 o   0.1909E-02
   0   4  35       19.50       28.20       30.01 o   0.9998E-03
   1   4  35       13.34       12.26       17.30 o   0.2895E-02
   2   4  35       69.90       34.50       12.81 o   0.2956E-02
   3   4  35       16.71       21.40       21.28 o   0.1904E-02
   4   4  35       39.21       10.31       23.35 o   0.1618E-02
   5   4  35       15.21       19.20       37.55 o   0.1252E-03
   6   4  35       28.71        1.16       21.85 o   0.1935E-02
   1   5  35      -10.71        6.11       25.15 o   0.1972E-03
   2   5  35       60.20       55.02       20.57 o   0.1598E-02
   0   0  36     1413.12     1346.36       72.41 o   0.7637E-04
   1   0  36      355.64      302.78       24.47 o   0.5258E-03
   2   0  36     2216.52     2210.39       70.14 o   0.4875E-04
   3   0  36     1527.74     1448.03       54.16 o   0.8531E-04
   4   0  36        3.32        9.52        9.72 o   0.4073E-03
   5   0  36      140.86      147.60       18.98 o   0.1112E-02
   6   0  36       72.20       90.28       16.90 o   0.1688E-02
   7   0  36      388.84      304.08       38.56 o   0.3561E-03
   1   1  36     1931.90     1918.36       45.05 o   0.6741E-04
   2   1  36      269.35      254.65       15.78 o   0.7889E-03
   3   1  36       40.81       23.93       10.40 o   0.5039E-02
   4   1  36      239.47      202.45       15.59 o   0.9343E-03
   5   1  36      151.20      137.20       14.02 o   0.1391E-02
   6   1  36      377.35      357.41       21.92 o   0.4996E-03
   7   1  36      188.74      189.95       32.56 o   0.5563E-03
   0   2  36     1367.49     1369.78       50.78 o   0.9657E-04
   1   2  36      195.60      180.73       14.63 o   0.1066E-02
   2   2  36      478.93      422.45       20.92 o   0.4329E-03
   3   2  36       55.49       38.96       11.31 o   0.3584E-02
   4   2  36      317.93      305.51       17.78 o   0.6413E-03
   5   2  36       96.84       47.73       14.71 o   0.2214E-02
   6   2  36       26.14       12.38       17.65 o   0.2669E-02
   7   2  36      413.91      342.59       47.13 o   0.2640E-03
   1   3  36      533.56      483.55       22.55 o   0.3750E-03
   2   3  36       37.17       21.83       11.21 o   0.4292E-02
   3   3  36      898.84      846.48       29.24 o   0.1986E-03
   4   3  36      226.13      191.92       21.55 o   0.7989E-03
   5   3  36       91.48       34.90       25.92 o   0.1147E-02
   0   4  36      180.82      193.33       28.71 o   0.6539E-03
   1   4  36       55.70       48.00       16.06 o   0.2234E-02
   2   4  36      474.33      472.47       40.92 o   0.2720E-03
   3   4  36      117.19       68.60       24.21 o   0.1111E-02
   1   1  37      105.35       68.30       12.31 o   0.2251E-02
   2   1  37       14.25        0.98       15.23 o   0.3966E-02
   3   1  37       85.27       63.77       11.97 o   0.2451E-02
   4   1  37       35.71        4.72       12.17 o   0.4919E-02
   5   1  37       19.07       13.64       34.76 o   0.7901E-03
   6   1  37       29.78       10.34       19.28 o   0.2317E-02
   0   2  37      125.97       74.68       18.41 o   0.1469E-02
   1   2  37       40.06       24.12       10.73 o   0.4561E-02
   2   2  37      171.28      183.27       14.57 o   0.1091E-02
   3   2  37       -4.82        0.09       12.62 o   0.3531E-03
   4   2  37       50.99        8.78       20.14 o   0.2053E-02
   5   2  37      242.95      198.68       29.99 o   0.5776E-03
   6   2  37      -22.07        0.15       27.64 o   0.1264E-02
   1   3  37       23.35       12.38       18.64 o   0.2441E-02
   2   3  37       68.99       53.37       22.71 o   0.1364E-02
   3   3  37       82.27       68.00       22.71 o   0.1254E-02
   4   3  37       30.21       24.46       19.07 o   0.2163E-02
   3   4  37       31.06        1.49       19.50 o   0.2364E-02
   0   0  38      483.75      384.88       41.13 o   0.2872E-03
   1   0  38      468.11      472.75       40.28 o   0.2735E-03
   2   0  38       55.06       29.20       21.21 o   0.1728E-02
   1   1  38      450.97      437.43       39.42 o   0.2900E-03
   2   1  38       40.49       37.29       20.57 o   0.1775E-02
   3   1  38      332.93      282.47       34.49 o   0.4156E-03
